# Supplementary material for: Identification and Characterization of MicroRNAs in Normal Equine Tissues by Next Generation Sequencing
Source: PLoS One. 2014 Apr 2;9(4):e93662. doi: 10.1371/journal.pone.0093662 (PMC3973549; doi:10.1371/journal.pone.0093662)
Supplement: Table S1 — Summary of small RNA sequencing data in muscle, colon, and liver samples. (XLSX) [file pone.0093662.s001.xlsx]

## Sheet: Sheet1
Table_S1: Summary of small RNA sequencing data in muscle, colon, and liver samples
	Four muscle samples				Four colon samples				Four liver samples
Type	count (%)				count (%)				count (%)
Total Reads	21798826 (100)	19597015 (100)	17680413(100)	18837144 (100)	19464791 (100)	21838589 (100)	17173599 (100)	11973300 (100)	18718454 (100)	19098120 (100)	13773042 (100)	13498036 (100)
High Quality	21705945 (100)	19512545 (100)	17219861 (100)	18331724 (100)	19377363 (100)	21727578 (100)	17093803 (100)	11926793 (100)	18624347 (100)	19008872 (100)	13422482 (100)	13159362 (100)
3’adapter null	50598 (0.23)	47574 (0.24)	11761 (0.07)	13524 (0.07)	38162 (0.20)	38383 (0.18)	10100 (0.06)	14499 (0.12)	45341 (0.24)	8990 (0.05)	11463 (0.09)	10459 (0.08)
Insert null	2721 (0.01)	989 (0.01)	603 (0.00)	768 (0.00)	5152 (0.03)	4391 (0.02)	5530 (0.03)	2379 (0.02)	1304 (0.01)	1776 (0.01)	1264 (0.01)	987 (0.01)
5’adapter contaminants	22688 (0.10)	8414 (0.04)	21944 (0.13)	9250 (0.05)	43115 (0.22)	44660 (0.21)	31160 (0.18)	37153 (0.31)	30372 (0.16)	29380 (0.15)	34391 (0.26)	21019 (0.16)
Smaller than 18nt	139957 (0.64)	214116 (1.10)	107064 (0.62)	81696 (0.45)	1007483 (5.20)	580886 (2.67)	343395 (2.01)	591760 (4.96)	30372 (0.46)	174813 (0.92)	56471 (0.42)	109876 (0.83)
Poly A	41 (0.00)	15 (0.00)	46 (0.00)	21 (0.00)	50 (0.00)	76 (0.00)	35 (0.00)	99 (0.00)	48 (0.00)	22 (0.00)	81 (0.00)	13 (0.00)
Clean reads	21489940 (99.00)	19241437 (98.61)	17078443 (99.18)	18226465 (99.43)	18283401 (94.35)	21059182 (96.92)	16703583 (97.72)	11280903 (94.58)	18461826 (99.13)	18793891 (98.87)	13318812 (99.23)	13017008 (98.92)
