# Supplementary material for: Identification and Characterization of MicroRNAs in Normal Equine Tissues by Next Generation Sequencing
Source: PLoS One. 2014 Apr 2;9(4):e93662. doi: 10.1371/journal.pone.0093662 (PMC3973549; doi:10.1371/journal.pone.0093662)
Supplement: Table S3 — Detailed information of all 292 known miRNA genes in horse genome. (XLSX) [file pone.0093662.s003.xlsx]

## Sheet: Sheet1
Table_S3: Detailed information of all 292 known miRNA genes in horse genome
miR_ID	known_novel	Mature miRNA	Length	Chr No	Start position	End position
eca-mir-21	known	UCUCAUGGCAACAGCAGUCGAUGGGCU	27	11	33863745	33863816
eca-mir-155	known	UUAAUGCUAAUCGUGAUAGGGGUUUUU	27	26	23253374	23253438
eca-mir-150	known	CGGUCCCUGGUACAGGCAUGGGGGGCA	27	10	19329710	19329774
eca-mir-106a	known	UCAAAGUGCUUACAGUGCAGGUAG	24	X	106692701	106692781
eca-mir-124	known	UUAAGGCACGCGGUGAAUGCCAA	23	2	57945143	57945210
eca-mir-500-2	known	UAAUCCUUGCUACCUGGGUGAGAGUGC	27	X	40075101	40075184
eca-mir-539	known	AUCAUACAAGGACAAUUUCUUUUU	24	24	42917365	42917442
eca-mir-502	known	AAUCCUUGCUAUCUGGGUGCUAGUGC	26	X	40077407	40077486
eca-mir-501	known	CAUCCUUCGUCCCUGGGUGAGAGUGC	26	X	40074566	40074649
eca-mir-500	known	UAAUCCUUGCUACCUGGGUGAGAGUGUU	28	X	40073284	40073367
eca-mir-211	known	UUCCCUUUGUCAUCCUUUGCCUAGG	25	1	108264778	108264864
eca-mir-18a	known	UAAGGUGCAUCUAGUGCAGAUAGU	24	17	61792556	61792616
eca-mir-544-2	known	GGGACCAAGAUUCUGCAUUUUUAG	24	24	42918692	42918781
eca-mir-429	known	UAAUACUGUCUGGUAAUGCCGUC	23	2	48453025	48453091
eca-mir-107a	known	GGCUUCUUUACAGUGCUGCCUUG	23	14	12370468	12370539
eca-mir-138	known	AGCUGGUGUUGUGAAUCAGGCCGA	24	3	9201079	9201162
eca-mir-130b	known	CAGUGCAAUGAUGAAAGGGCAUC	23	8	3383110	3383190
eca-mir-377	known	AAUCACACAAAGGCAACUUUUGU	23	24	42932739	42932807
eca-mir-196b	known	UAGGUAGUUUCCUGUUGUUGGGAU	24	4	58199179	58199262
eca-mir-101	known	UCAGUUAUCACAGUGCUGAUGC	22	5	95527930	95527988
eca-mir-192	known	UGACCUAUGAAUUGACAGCCAGUGCUCU	28	12	25044238	25044298
eca-mir-376b	known	GUGGAUAUUCCUUCUAUGUUUACGU	25	24	42911856	42911937
eca-mir-1839	known	AGGUAGAUAGAACAGGUCUUGUUUGCAA	28	1	91911484	91911543
eca-mir-508	known	AUUGUCACCUUUUGGAGUA	19	X	116765762	116765878
eca-mir-330	known	UCUCUGGGCCUGUGUCUUAGGC	22	10	16156757	16156820
eca-mir-1291a	known	GUUUCGAGCAGAGGCCCAAAG	21	6	66544958	66545044
eca-mir-1296	known	UUAGGGCCCUGGCUCCAUCUCC	22	1	52479453	52479544
eca-mir-411	known	UAGUAGACCGUAUAGCGUACGCUUUA	26	24	42895895	42895976
eca-mir-350	known	UUCACAAAGCCCAUACACUUUUACU	25	30	1800035	1800130
eca-mir-495	known	AAACAAACAUGGUGCACUUCUUUU	24	24	42906084	42906165
eca-mir-191	known	CAACGGAAUCCCAAAAGCAGCUGUU	25	16	35442186	35442207
eca-mir-362	known	AAUCCUUGGAACCUAGGUGUGAGUGC	26	X	40073827	40073892
eca-mir-541	known	AAAGGAUUCUGCUGUCGGUCCCACU	25	24	42934714	42934797
eca-mir-450a	known	UUUUGCGAUGUGUUCCUAAUAU	22	X	106948818	106948908
eca-mir-100	known	AACCCGUAGAUCCGAACUUGUGG	23	7	29500017	29500038
eca-mir-365	known	GAGGGACUUUCAGGGGCAGCUGUGU	25	11	40795086	40795151
eca-mir-451	known	AAACCGUUACCAUUACUGUGUUUAGU	26	11	42750408	42750479
eca-mir-503	known	UAGCAGCGGGAACAGUACUGCAGU	24	X	106954617	106954687
eca-mir-19b-2	known	UGUGCAAAUCCAUGCAAAACUGA	23	X	106692048	106692069
eca-mir-187	known	UCGUGUCUUGUGUUGCAGCCGG	22	8	56143025	56143085
eca-mir-1193	known	GGGAUGGUAGACCGGUGACGUGCA	24	24	42902577	42902697
eca-mir-222	known	AGCUACAUCUGGCUACUGGGUCUCU	25	X	37091426	37091535
eca-mir-17	known	CAAAGUGCUUACAGUGCAGGUAGU	24	17	61792416	61792474
eca-mir-148b	known	GAAGUUCUGUUAUACACUCAGGCU	24	6	71148022	71148104
eca-mir-214	known	GUACAGCAGGCACAGACAGGCAGU	24	5	8098955	8099019
eca-mir-1301	known	UUGCAGCUGCCUGGGAGUGAUUUCA	25	15	70650469	70650540
eca-mir-129a	known	AAGCCCUUACCCCAAAAAGUAU	22	4	83387805	83387877
eca-mir-195	known	UAGCAGCACAGAAAUAUUGGCACU	24	11	50048869	50048962
eca-mir-34	known	UGGCAGUGUCUUAGCUGGUUGUU	23	2	41934533	41934595
eca-mir-24-2	known	UGGCUCAGUUCAGCAGGAACAGGA	24	23	2317177	2317244
eca-mir-410	known	AAUAUAACACAGAUGGCCUGU	21	24	42936264	42936337
eca-mir-363	known	CGGGUGGAUCACGAUGCAAUUUU	23	X	106691883	106691957
eca-mir-655	known	AUAAUACAUGGUUAACCUCUUU	22	24	42919594	42919690
eca-mir-491	known	AGUGGGGAACCCUUCCAUGAGGA	23	23	39789354	39789437
eca-mir-16	known	UAGCAGCACGUAAAUAUUGGCGUA	24	5	15685330	15685410
eca-mir-20a	known	UAAAGUGCUUAUAGUGCAGGUAGU	24	17	61792863	61792933
eca-mir-219	known	UGAUUGUCCAAACGCAAUUCUCG	23	20	33649525	33649611
eca-mir-660	known	UACCCAUUGCAUAUCGGAGUUGU	23	X	40075113	40075135
eca-mir-324	known	CGCAUCCCCUAGGGCAUUGGUGUAA	25	11	50242526	50242608
eca-mir-15b	known	UAGCAGCACAUCAUGGUUUACAU	23	5	15685189	15685252
eca-mir-31	known	AGGCAAGAUGCUGGCAUAGCUGUU	24	23	40415223	40415289
eca-mir-194-2	known	UGUAACAGCAACUCCAUGUGGACU	24	30	10337925	10338009
eca-mir-1180	known	UUUCCGGCUCGAGUGGGUGUGU	22	11	59216504	59216573
eca-mir-134	known	UGUGACUGGUUGACCAGAGGGG	22	24	42925245	42925315
eca-mir-186	known	CCAAAGAAUUCUCCUUUUGGGCUU	24	5	90710655	90710725
eca-mir-96	known	UUUGGCACUAGCACAUUUUUGCU	23	4	84471772	84471849
eca-mir-200c	known	CUAAUACUGCCGGGUAAUGAUGGA	24	6	34423081	34423144
eca-mir-130a	known	GCUCUUUUCACAUUGUGCUACU	22	12	17657890	17657953
eca-mir-199a	known	CCCAGUGUUCAGACUACCUGUUCA	24	.	.	.
eca-mir-221	known	ACCUGGCAUACAAUGUAGAUUUCUGU	26	X	37090647	37090756
eca-mir-494	known	UGAAACAUACACGGGAAACCUCUU	24	24	42902171	42902251
eca-mir-7-3	known	UGGAAGACUAGUGAUUUUGUUGUUU	25	23	6798793	6798880
eca-mir-200b	known	UAAUACUGCCUGGUAAUGAUGACGGC	26	2	48455071	48455139
eca-mir-141	known	UAACACUGUCUGGUAAAGAUGGC	23	6	34423490	34423561
eca-mir-182	known	UUUGGCAAUGGUAGAACUCACACUGGU	27	4	84467059	84467133
eca-mir-204b-2	known	GCUGGGAAGGCAAAGGGACGUU	22	23	6798843	6798865
eca-mir-197	known	CGGGUAGAGAGGGCAGUGGGAGGU	24	5	58536553	58536627
eca-mir-497	known	CAGCAGCACACUGUGGUUUGUACG	24	11	50049193	50049251
eca-mir-421	known	AUCAACAGACAUUAAUUGGG	20	X	55435819	55435897
eca-leT-7f	known	UGAGGUAGUAGAUUGUAUAGUUGUGG	26	23	54148876	54148897
eca-mir-590	known	GUAAUUUUAUGUAUAAGCUAGU	22	13	11703520	11703600
eca-mir-27b	known	AGAGCUUAGCUGAUUGGUGAACAGU	25	23	2317696	2317768
eca-mir-92b	known	AGGGACGGGACGCGGUGCAGUGUUG	25	5	42707135	42707209
eca-mir-19b	known	AGUUUUGCAGGUUUGCAUCCAGC	23	17	61793002	61793065
eca-mir-582	known	UUACAGUUGUUCAACCAGUUACU	23	20	62697786	62697808
eca-mir-133a-2	known	AAUGGAUUUGGUCCCCUUCAACCAGCUG	28	22	48444266	48444333
eca-mir-652	known	ACAACCCUAGGAGAGGGUGCCAUUC	25	X	86921316	86921413
eca-mir-615	known	GGGGGUCCCCGGUGCUCGGAUCU	23	6	70898503	70898599
eca-mir-1-2	known	AAGCUAUGGAAUGUAAAGAAGUAUGUAU	28	22	48433506	48433581
eca-mir-208a	known	GAGCUUUUGGCCCGGGUUAUACC	23	1	161483496	161483578
eca-mir-188	known	CAUCCCUUGCAUGGUGGAGGGUGA	24	X	40068847	40068914
eca-mir-29c-2	known	ACCGAUUUCUCCUGGUGUUCAGAGU	25	5	30369007	30369094
eca-mir-1197	known	GCGGUUGACCAUGCUGUGUAC	21	24	42898113	42898232
eca-mir-365-2	known	AGGGACUUUUGGGGGCAGAUGUGUUU	26	13	30682630	30682716
eca-mir-32	known	UAUUGCACAUUACUAAGUUGCACG	24	25	14424855	14424924
eca-mir-29b	known	GCUGGUUUCAUAUGGUGGUUUAGAUU	26	4	85327107	85327187
eca-mir-205	known	UCCUUCAUUCCACCGGAGUCU	21	5	15685339	15685360
eca-mir-190	known	UGAUAUGUUUGAUAUAUUAGGUUGU	25	1	129246375	129246441
eca-mir-299	known	UGGUUUACCGUCCCACAUACAUUU	24	24	42896363	42896425
eca-mir-376a	known	AAUCAUAGAGGAAAAUCCACGU	22	24	42912234	42912301
eca-mir-337	known	GAACGGCUUCAUACAGGAG	19	24	42738909	42739000
eca-mir-33b	known	GUGCAUUGCUGUUGCAUUGCA	21	11	60069240	60069295
eca-mir-874	known	CGGCCCCACGCACCAGGGUAAGA	23	14	38723804	38723863
eca-mir-326	known	UGGAGGCAGGGCCUUUGUGAAGGCGA	26	7	68816826	68816920
eca-mir-1271	known	CUUGGCACCUCGUAAGCACUCA	22	14	5745062	5745118
eca-mir-95	known	UUCAACGGGUCUUUAUUGAGCAA	23	3	103550531	103550551
eca-mir-675	known	UGGCGCGGAGAGGGCCCACAGUG	23	12	30529069	30529141
eca-mir-128	known	GGGGGCCGAUGCACUGUACGAGA	23	16	49087163	49087246
eca-mir-26a-2	known	UUCAAGUAAUCCAGGAUAGGCUGU	24	16	47241013	47241089
eca-mir-30b	known	UGUAAACAUCCUACACUCAGCUG	23	9	75208370	75208427
eca-mir-208b	known	AAGCUUUUUGCUCGCGUUAUGUU	23	1	161511731	161511807
eca-mir-212	known	CCUUGGCUCUAGACUGCUUACU	22	11	45640251	45640310
eca-mir-449a	known	UGGCAGUGUAUUGUUAGCUGGUU	23	21	17151965	17152024
eca-mir-206-2	known	UGGAAUGUAAGGAAGUGUGUGGUUUC	26	20	49820595	49820663
eca-mir-496	known	UGAGUAUUACAUGGCCAAUCUC	22	24	42930990	42931092
eca-mir-329	known	AGAGGUUUUCUGGGUUUCUGUUUC	24	24	42899352	42899449
eca-mir-551b	known	GAAAUCAAGCGUGGGUGAGACCU	23	19	9177992	9178053
eca-mir-379	known	UGGUAGACUAUGGAACGUAGGCUU	24	24	42894643	42894709
eca-mir-136	known	ACUCCAUUUGUUUUGAUGAUGGA	23	24	42748685	42748746
eca-mir-99a-2	known	AACCCGUAGAUCCGAUCUUGUGG	23	26	15508980	15509060
eca-mir-29a	known	ACUGAUUUCUUUUGGUGUUCAGAGU	25	4	85326728	85326792
eca-mir-181a-2	known	AACAUUCAACGCUGUCGGUGAGUUUG	26	30	26398918	26399027
eca-mir-342	known	AGGGGUGCUAUCUGUGAUUGAGGGACAU	28	23	54150817	54150838
eca-mir-99b	known	CCGUAGAACCGACCUUGCGGGGCCUU	26	10	21370890	21370959
eca-mir-1842	known	UGGCUCUGUGAGGUCGGCUCAAG	23	13	35262227	35262247
eca-mir-30c	known	AAGGUGGCUGGGAGAGGGUUGUUUACU	27	2	17432728	17432816
eca-mir-492-2	known	GGGACAAGAUUCUUGGGGCCACCAUUGA	28	7	44930206	44930227
eca-mir-27a	known	AGGGCUUAGCUGCUUGUGAGCAGGGU	26	7	44930014	44930090
eca-mir-873	known	CAGGAGACUGAUGAGUUCCCGGG	23	23	46420618	46420694
eca-mir-223	known	CGUGUAUUUGACAAGCUGAGUUGGACACU	29	X	48492588	48492691
eca-mir-129b	known	GGAAGCCCUUACCCCAAAAAGCA	23	12	8530962	8531035
eca-mir-369	known	AGAUCGACCGUGUCAUAUUCGCUU	24	24	42935933	42936002
eca-mir-486	known	UCCUGUACUGAGCUGCCCCGAGGC	24	27	3709569	3709634
eca-mir-485	known	AGAGGCUGGCCGUGAUGAAUUCGAUU	26	24	42925986	42926058
eca-mir-488	known	CCCAGAUAAUGGCACUCUCAAACA	24	5	12172407	12172489
eca-mir-509	known	UACUGCAGACAGUGGCAAUCAUGU	24	X	116788793	116788890
eca-mir-218	known	AAAACAUGGUUCCGUCAAGCAC	22	3	103550490	103550551
eca-mir-194	known	GGGCUGCUGUUAUCUGGGGCGGGGGCC	27	12	25044429	25044513
eca-mir-26a	known	AAGUAAUCCAGGAUAGGCUGUUUCCAUC	28	6	75354670	75354753
eca-mir-1892	known	CAGGAUUUGGGGUGGGGGAUGGG	23	1	171287043	171287122
eca-mir-412	known	UGGUCGACCAGUUGGAAAGUAAUU	24	24	42935784	42935863
eca-mir-143	known	GGUGCAGUGCUGCAUCUCUGGUCAGU	26	14	28434698	28434761
eca-mir-1902	known	GCAGUAGGCAUGACUUUGAGUAGA	24	12	413032	413111
eca-leT-7e	known	UGAGGUAGGAGGUUGUAUAGUUGAGGAG	28	10	21371067	21371145
eca-mir-380	known	ACGGUUGACCAUAGAGCAUGCG	22	24	42897592	42897652
eca-mir-145	known	GUCCAGUUUUCCCAGGAAUCCCUUAGA	27	14	28433270	28433339
eca-mir-28	known	AAGGAGCUCACAGUCUAUUGAGUU	24	19	26408746	26408831
eca-mir-200a	known	AACACUGUCUGGUAACGAUGUUCA	24	2	48454404	48454493
eca-mir-181b	known	AACAUUCAUUGCUGUCGGUGGGUUUG	26	25	28673901	28673989
eca-mir-374b	known	UAAUACAACCUGCUAAGUGUCCU	23	X	55435984	55436055
eca-mir-140	known	CUACCACAGGGUAGAACCACGG	22	3	19908675	19908735
eca-mir-543	known	AAACAUUCGCGGUGCACUUCUUUU	24	24	42904247	42904318
eca-mir-7-2	known	CAACAAAUCACGGCUUCCUCA	21	7	2932716	2932799
eca-mir-181a	known	ACCACCGACCGUUGACUGUACCU	23	25	28672622	28672731
eca-mir-340	known	UCCGUCUCAGUUACUUUAUAGCC	23	14	2525731	2525797
eca-mir-448	known	UUGCAUAUGUAGGAUGUCCCA	21	X	90871684	90871792
eca-mir-224	known	CAAGUCACUAGUGGUUCCGUUUAG	24	X	120688687	120688767
eca-mir-381	known	AGCGAGGUUGCCCUUUGUAUAUU	23	24	42916054	42916128
eca-mir-383	known	CAGAUCAGAAGGUGAUUGUGGCUUU	25	27	18266585	18266657
eca-mir-10a	known	UACCCUGUAGAUCCGAAUUUGUGUAA	26	11	24629492	24629601
eca-mir-24	known	GUGCCUACUGAGCUGAAACACAGUU	25	7	44930163	44930230
eca-mir-133a	known	AGAGCUGGUAAAAUGGAACCAAAU	24	8	39912260	39912281
eca-mir-30c-2	known	UGAGAAAGCUGGGAGAAGGCUGUUU	25	20	62697749	62697808
eca-mir-154	known	AUAGGUUAUCCGUGUUGCCUUCG	23	24	42930163	42930226
eca-mir-196a	known	UAGGUAGUUUCAUGUUGUUGGGC	23	11	24681625	24681694
eca-mir-454	known	UAGUGCAAUAUUGCUUAUAGGG	22	11	33283292	33283360
eca-mir-92a	known	AGGUUGGGAUCGGUUGCAAUGCUG	24	17	61793120	61793180
eca-mir-149	known	GAGGGAGGGACGGGGGCUGUGCU	23	6	25975930	25976018
eca-mir-889	known	AAUGGCUGUCUGUAGUAUGGUCU	23	24	42917940	42918017
eca-mir-499	known	UUAAGACUUGCAGUGAUGUUUAACU	25	22	25813224	25813346
eca-mir-190b	known	UGAUAUGUUUGAUAUUGGGUUGUUU	25	5	43502619	43502698
eca-mir-125a	known	UCCCUGAGACCCUUUAACCUGUGAG	25	10	21371074	21371095
eca-mir-125b	known	UCCCUGAGACCCUAACUUGUGAUGU	25	7	29499965	29500052
eca-mir-487a	known	GUGGUUAUCCCUGCUGUGUUCGC	23	24	42921992	42922071
eca-mir-490	known	ACCAACCUGGAGGACUCCAUGCUGU	25	4	90776976	90777044
eca-mir-151	known	UCGAGGAGCUCACAGUCUAGUAUGU	25	9	79874699	79874767
eca-mir-127	known	GCUGAAGCUCAGAGGGCUCUGAUU	24	24	42747005	42747074
eca-mir-433	known	GAUCAUGAUGGGCUCCUCGGUGUU	24	24	42745895	42746018
eca-mir-361	known	UCCCCCAGGCGUGAUUCUGAUUUGCU	26	X	65084146	65084216
eca-mir-507	known	AUUGGCACCUCUUAGAGUGAA	21	X	116755935	116756029
eca-mir-139	known	GCUGGAGACGCGGCCCUGUUGGAGU	25	7	71082259	71082321
eca-mir-132	known	UAACAGUCUACAGCCAUGGUCGC	23	11	45639836	45639901
eca-mir-10b	known	UACCCUGUAGAACCGAAUUUGUGUGG	26	18	19492393	19492413
eca-leT-7d	known	AAGAGGUAGUAGGUUGCAUAGUUUU	25	23	54148818	54148904
eca-mir-98	known	UGAGGUAGUAAGUUGUAUUGUUGUG	25	X	44776534	44776652
eca-mir-382	known	AAUCAUUCACGGACAACACUUUU	23	24	42924862	42924937
eca-mir-1185	known	AGAGGAUACCCUUUGUAUGUUCA	23	24	42914351	42914436
eca-mir-1468	known	CUCCGUUUGCCUGUUUUGCUGA	22	X	46452199	46452284
eca-mir-345	known	GCUGACUCCUAGUCCAGUGCUCGU	24	24	42227988	42228083
eca-mir-346	known	UGUCUGCCCGCAUGCCUGCCUCU	23	1	84117510	84117604
eca-mir-92a-2	known	GGGUGGGGAUUUGUUGCAUUACU	23	X	106692042	106692116
eca-mir-23b	known	AAAAUCACAUUGCCAGGGAUUACCA	25	23	2317924	2317997
eca-mir-328	known	CCUGGCCCUCUCUGCCCUUCCGU	23	3	9201088	9201110
eca-mir-199b	known	ACAGUAGUCUGCACAUUGGUUAGGC	25	25	31553692	31553760
eca-mir-183	known	AUGGCACUGGUAGAAUUCACUGU	23	4	84472003	84472071
eca-mir-338	known	UCCAGCAUCAGUGAUUUUGUUG	22	11	1976416	1976474
eca-mir-125b-2	known	UCCCUGAGACCCUAACUUGUGAGG	24	26	15509725	15509746
eca-mir-628a	known	AUGCUGACAUAUUUACUAGAGGGU	24	1	135627745	135627839
eca-mir-493b	known	UACAUGGUAGGCUUUCAUUCAUU	23	24	42729572	42729660
eca-mir-126	known	ACAUUAUUACUUUUGGUACGCGC	23	25	31667420	31667440
eca-mir-122	known	UGGAGUGUGACAAUGGUGUUUGUGUC	26	8	75662539	75662604
eca-mir-532	known	CAUGCCUUGAGUGUAGGACCGUUGGCAU	28	X	40068460	40068549
eca-mir-374a	known	UUAUAAUACAACCUGAUAAGUGUU	24	X	55500596	55500667
eca-mir-19a	known	AAGAAGAAUGUAGUUGUGCAAAU	23	17	61792692	61792773
eca-mir-424	known	CAGCAGCAAUUCAUGUUUUGAAG	23	X	106954949	106955046
eca-mir-148a	known	CACUCCGACUCUGAAUAUGAUAGAAG	26	4	57171932	57171999
eca-mir-671	known	GCCCUGGAGGGGCUGGAGGUGAUGG	25	4	102828539	102828622
eca-leT-7g	known	GCUGAGGUAGUAGUUUGUACAGUU	24	16	35442180	35442267
eca-leT-7a-2	known	GGUGAGGUAGUAGGUUGUAUAGUUU	25	28	42016388	42016461
eca-mir-802	known	AUCAGUAACAAAGAUUCAUCCUU	23	26	32100749	32100841
eca-mir-219-2	known	UGAUUGUCCAAACGCAAUUCUUG	23	25	31667362	31667458
eca-mir-758	known	AUGGUUGACCAGAGAGCACACG	22	24	42898599	42898683
eca-mir-135a-2	known	UGUAGGGAUGGAAGCCAUGAAAU	23	28	22270398	22270497
eca-mir-101-2	known	GUACAGUACUGUGAUAACUGAAGA	24	23	26335600	26335671
eca-mir-670	known	UUUCCUCAUAUUCAUUCAG	19	12	8509294	8509393
eca-mir-193a	known	AACUGGCCUACAAAGUCCCAGUCU	24	11	40807843	40807923
eca-leT-7c	known	UUGAGGUAGUAGGUUGUAUGGUUUA	25	26	15509722	15509792
eca-mir-144	known	GGAUAUCAUCAUAUACUGUAAGUU	24	11	42750581	42750646
eca-mir-451a	known	UUUUGCGAUGUGUUCCUAAUACG	23	X	106948953	106949041
eca-mir-542	known	UGUGACAGAUUGAUAACUGAAAG	23	X	106949741	106949826
eca-mir-885	known	AGGCAGCGGGGUGUAGUGGAUAGA	24	16	6595298	6595371
eca-mir-301a	known	CAGUGCAAUAGUAUUGUCAAAGCAU	25	11	33292426	33292511
eca-mir-664	known	CAGGCUAGGAAAACUGAUUGGAUAGA	26	30	10337974	10337995
eca-mir-301b	known	CAGUGCAAUGAUAUUGUCAAAGC	23	8	3382779	3382875
eca-mir-592	known	UCAUCACGUGGUGACGCAACAU	22	4	82406028	82406110
eca-mir-133b	known	GUUUGGUCCCCUUCAACCAGCU	22	20	49824706	49824766
eca-mir-23a	known	AAAUCACAUUGCCAGGGAUUUCCAA	25	7	44929817	44929889
eca-mir-30d	known	CAUCCCCGACUGGAAGCUGUGAGACA	26	9	75212697	75212767
eca-mir-409	known	GAAUGUUGCUCGGUGAACCCCUUUU	25	24	42935634	42935712
eca-mir-153	known	GUCAUUUUUGUGAUGUUGCAGC	22	4	107797720	107797786
eca-mir-218-2	known	UUGUGCUUGAUCUAACCAUGUG	22	14	12167930	12167992
eca-mir-15a	known	UAGCAGCACAUAAUGGUUUGUGGAUU	26	17	21138783	21138839
eca-mir-216b	known	AAAUCUCUGCAGGCAAAUGUGAUG	24	15	44358815	44358900
eca-mir-876	known	UGGAUUUCUUUGUGAAUCACCA	22	23	46400206	46400286
eca-mir-708	known	CAACUAGACUGUGAGCUUCUAGA	23	7	54764367	54764389
eca-mir-767	known	UGCACCAUGGUUGUCUGAGCAU	22	X	120988447	120988554
eca-mir-504	known	AGACCCUGGUCUGCACUCUAUCUG	24	X	110329553	110329635
eca-mir-551a	known	GAAAUCCAGAGUGGGUGAGGCCU	23	2	46536547	46536608
eca-mir-217	known	UACUGCAUCAGGAACUGAUUGG	22	15	44376604	44376660
eca-mir-184	known	UGGACGGAGAACUGAUAAGGGUAG	24	1	115216736	115216805
eca-mir-18b	known	UAAGGUGCAUCUAGUGCAGU	20	X	106692551	106692609
eca-mir-153-2	known	UUGCAUAGUCACAAAAGUGAUCAU	24	5	95527968	95527988
eca-mir-138-2	known	AGCUGGUGUUGUGAAUCAGGCCGUU	25	16	42248842	42248900
eca-mir-135b	known	UAUGGCUUUUCAUUCCUAUGUGAU	24	5	1903337	1903425
eca-mir-137	known	UUAUUGCUUAAGAAUACGCGUAG	23	5	67623778	67623850
eca-mir-124-2	known	UUAAGGCACGCGGUGAAUGCC	21	8	81656605	81656668
eca-mir-103	known	AAGCAGCAUUGUACAGGGCUAUGAAA	26	22	19043286	19043363
eca-mir-20b	known	UCUACUGUAGUGUGGGCACUUCCA	24	X	106692185	106692207
eca-mir-146b	known	CUGAGAACUGAAUUCCAUAGGCUG	24	1	27716546	27716619
eca-mir-146a	known	AGAACUGAAUUCCAUGGGUUGUGU	24	14	19243271	19243335
eca-mir-335	known	UCAAGAGCAAUAACGAAAAAUGUU	24	4	85051753	85051827
eca-mir-1298	known	UUCAUUCGGCUGUCCAGAUGUAU	23	X	90781532	90781642
eca-mir-142	known	AUAAAGUAGAAAGCACUACUAAC	23	11	32583173	32583236
eca-mir-7	known	ACUAGUGAUUUUGUUGUUG	19	1	94574963	94575022
eca-mir-545	known	AUCAACAAACAUUUAUUGUGUGC	23	X	55500412	55500517
eca-mir-431	known	UUGCAGGUCGUCUUGCAGGGCUUC	24	24	42745020	42745108
eca-mir-653	known	UUGAAACAAUCUCUGCUGAA	20	30	26398982	26399004
eca-mir-135a	known	AUAUAGGGAUUGGAGCCGU	19	16	35417146	35417205
eca-mir-376c	known	AACAUAGAGGAAAUUCCACGUUU	23	24	42911104	42911169
eca-mir-33a	known	UGCAUUGUAGUUGCAUUGCAUG	22	28	22270420	22270442
eca-mir-371	known	ACUCAAACUGUGGGGGCACUUUCU	24	10	22831962	22832021
eca-mir-450b	known	UUUUGCAAUAUGUUCCUGAAUAU	23	X	106948655	106948733
eca-mir-487b	known	UAUCCCUGUCCUGUUCGUUUUAAU	24	24	42916520	42916603
eca-mir-22	known	CUAAAGCUGCCAGUUGAAGAACU	23	11	45377845	45377929
eca-mir-872	known	AAGGUUACUUGUUAGUUCAGGACC	24	23	44847400	44847479
eca-mir-489	known	GUGACAUCACAUAUACGGCGGCU	23	4	37128192	37128276
eca-mir-215	known	AUGACCUAUGAAUUGACAGACAAUAU	26	30	10337621	10337730
eca-mir-703	known	UUCAGAAGGAAAGGAGAAUGUUUUGUG	27	10	28406983	28407046
eca-mir-16-2	known	UAGCAGCACGUAAAUAUUGGCGUUA	25	17	21138923	21138985
eca-mir-25	known	AGGCGGAGACUUGGGCAAUUGCUG	24	13	8034246	8034329
eca-mir-106b	known	UAAAGUGCUGACAGUGCAGAUAGU	24	13	8034691	8034749
eca-mir-107b	known	CUUGUGGCAUGGAGUUCAAGCAGCA	25	1	38749365	38749445
eca-mir-423	known	UGAGGGGCAGAGAGCGAGACUUUUCUAU	28	11	43782441	43782503
eca-mir-128-2	known	CGGGGCCGUAGCACUGUCUGAGAGGUU	27	18	19492350	19492419
eca-mir-9a-2	known	AUAAAGCUAGAUAACCGAAAGUAA	24	14	78843147	78843224
eca-mir-296	known	GAGGGUUGGGUGGAGGCUUUCCU	23	22	45210449	45210526
eca-mir-193b	known	CAACUGGCCCACAAAGUCCCGCUUU	25	13	30682640	30682661
eca-mir-34c	known	AGGCAGUGUAGUUAGCUGAUUGCUA	25	7	20101717	20101793
eca-mir-492-1	known	AGAACUCCAAGAUUGUUCUGCAGAUCGA	28	2	61593831	61593896
eca-mir-656	known	AGGUUGCCUGUGAGGUGUUCA	21	24	42937011	42937088
eca-mir-29b-2	known	CUGGUUUCACAUGGUGGCUUAGAUU	25	5	30271159	30271239
eca-mir-30e	known	CUGUAAACAUCCUUGACUGGAAGCU	25	2	17435650	17435741
eca-mir-378	known	GCACUGGACUUGGAGUCAGAAGGC	24	14	28186796	28186861
eca-mir-1	known	AUGGAAUGUAAAGAAGUAUGUAUUUU	26	8	39912211	39912288
eca-mir-432	known	UCUUGGAGUAGGUCAUUGGGUGGA	24	24	42748485	42748573
eca-mir-505	known	CGUCAACACUUGCUGGUUUCCUCU	24	X	111378309	111378392
eca-mir-323	known	AGGUGGUCCGUGGCGCGUUCGCUUUA	26	24	42898304	42898389
eca-mir-370	known	GCCUGCUGGGGUGGAACCUGGUCU	24	24	42773742	42773816
eca-leT-7a	known	UGAGGUAGUAGGUUGUAUAGUUUAGA	26	28	42016391	42016412
eca-mir-331	known	CUAGGUAUGGUCCCAGGGAUCCC	23	28	20407820	20407911
eca-mir-93	known	CAAAGUGCUGUUCGUGCAGGUAGUG	25	13	8034465	8034523
eca-mir-34b	known	CAAUCACUAACUCCACUGCCAUCA	24	7	2932730	2932752
				7	20101138	20101221
