# Supplementary material for: Identification and Characterization of MicroRNAs in Normal Equine Tissues by Next Generation Sequencing
Source: PLoS One. 2014 Apr 2;9(4):e93662. doi: 10.1371/journal.pone.0093662 (PMC3973549; doi:10.1371/journal.pone.0093662)
Supplement: Table S4 — Detailed information of 166 tissue specific miRNA genes in horse genome. (XLSX) [file pone.0093662.s004.xlsx]

## Sheet: Sheet1
Table_S4: Detailed information of 166 tissue specific miRNA genes in horse genome
Organ	mir_ID	known_novel	Mature miRNA sequence	Length	chr No	start position	end position
Liver	eca-mir-493b	known	UACAUGGUAGGCUUUCAUUCAUU	23	24	42729572	42729660
Liver	eca-mir-126	known	ACAUUAUUACUUUUGGUACGCGC	23	25	31667420	31667440
					25	37315402	37315474
Liver	eca-mir-122	known	UGGAGUGUGACAAUGGUGUUUGUGUC	26	8	75662539	75662604
Liver	eca-mir-532	known	CAUGCCUUGAGUGUAGGACCGUUGGCAU	28	X	40068460	40068549
Liver	eca-mir-374a	known	UUAUAAUACAACCUGAUAAGUGUU	24	X	55500596	55500667
Liver	eca-mir-19a	known	AAGAAGAAUGUAGUUGUGCAAAU	23	17	61792692	61792773
Liver	eca-mir-424	known	CAGCAGCAAUUCAUGUUUUGAAG	23	X	106954949	106955046
Liver	eca-mir-148a	known	CACUCCGACUCUGAAUAUGAUAGAAG	26	4	57171932	57171999
Liver	eca-mir-671	known	GCCCUGGAGGGGCUGGAGGUGAUGG	25	4	102828539	102828622
Liver	eca-let-7g	known	GCUGAGGUAGUAGUUUGUACAGUU	24	16	35442180	35442267
Liver	eca-let-7a-2	known	GGUGAGGUAGUAGGUUGUAUAGUUU	25	28	42016388	42016461
Liver	eca-mir-802	known	AUCAGUAACAAAGAUUCAUCCUU	23	26	32100749	32100841
Liver	eca-mir-653	known	UUGAAACAAUCUCUGCUGAA	20	30	26398982	26399004
					4	34894261	34894324
					4	34894303	34894323
Liver	eca-mir-135a	known	AUAUAGGGAUUGGAGCCGU	19	16	35417146	35417205
Liver	eca-mir-376c	known	AACAUAGAGGAAAUUCCACGUUU	23	24	42911104	42911169
Liver	eca-mir-33a	known	UGCAUUGUAGUUGCAUUGCAUG	22	28	22270420	22270442
					28	38272567	38272635
Liver	eca-mir-106b	known	UAAAGUGCUGACAGUGCAGAUAGU	24	13	8034691	8034749
Liver	eca-mir-107b	known	CUUGUGGCAUGGAGUUCAAGCAGCA	25	1	38749365	38749445
Liver	eca-mir-423	known	UGAGGGGCAGAGAGCGAGACUUUUCUAU	28	11	43782441	43782503
Liver	eca-mir-128-2	known	CGGGGCCGUAGCACUGUCUGAGAGGUU	27	18	19492350	19492419
Liver	eca-mir-9a-2	known	AUAAAGCUAGAUAACCGAAAGUAA	24	14	78843147	78843224
Liver	eca-mir-296	known	GAGGGUUGGGUGGAGGCUUUCCU	23	22	45210449	45210526
Liver	eca-mir-193b	known	CAACUGGCCCACAAAGUCCCGCUUU	25	13	30682640	30682661
					13	30687480	30687548
Liver	eca-mir-432	known	UCUUGGAGUAGGUCAUUGGGUGGA	24	24	42748485	42748573
Liver	eca-mir-505	known	CGUCAACACUUGCUGGUUUCCUCU	24	X	111378309	111378392
Liver	eca-mir-323	known	AGGUGGUCCGUGGCGCGUUCGCUUUA	26	24	42898304	42898389
Liver	eca-mir-370	known	GCCUGCUGGGGUGGAACCUGGUCU	24	24	42773742	42773816
Liver	eca-let-7a	known	UGAGGUAGUAGGUUGUAUAGUUUAGA	26	28	42016391	42016412
Liver	eca-mir-331	known	CUAGGUAUGGUCCCAGGGAUCCC	23	28	20407820	20407911
Liver	eca-mir-93	known	CAAAGUGCUGUUCGUGCAGGUAGUG	25	13	8034465	8034523
Liver	eca-mir-34b	known	CAAUCACUAACUCCACUGCCAUCA	24	7	2932730	2932752
Muscle	eca-mir-615	known	GGGGGUCCCCGGUGCUCGGAUCU	23	6	70898503	70898599
Muscle	eca-mir-1-2	known	AAGCUAUGGAAUGUAAAGAAGUAUGUAU	28	22	48433506	48433581
Muscle	eca-mir-489	known	GUGACAUCACAUAUACGGCGGCU	23	4	37128192	37128276
Muscle	eca-mir-29c-2	known	ACCGAUUUCUCCUGGUGUUCAGAGU	25	5	30369007	30369094
Muscle	eca-mir-190	known	UGAUAUGUUUGAUAUAUUAGGUUGU	25	1	129246375	129246441
Muscle	eca-mir-492-1	known	AGAACUCCAAGAUUGUUCUGCAGAUCGA	28	2	61593831	61593896
Muscle	eca-mir-133a-2	known	AAUGGAUUUGGUCCCCUUCAACCAGCUG	28	22	48444266	48444333
Muscle	eca-mir-652	known	ACAACCCUAGGAGAGGGUGCCAUUC	25	X	86921316	86921413
Muscle	eca-mir-208a	known	GAGCUUUUGGCCCGGGUUAUACC	23	1	161483496	161483578
Muscle	eca-mir-188	known	CAUCCCUUGCAUGGUGGAGGGUGA	24	X	40068847	40068914
Muscle	eca-mir-1197	known	GCGGUUGACCAUGCUGUGUAC	21	24	42898113	42898232
Muscle	eca-mir-365-2	known	AGGGACUUUUGGGGGCAGAUGUGUUU	26	13	30682630	30682716
Muscle	eca-mir-32	known	UAUUGCACAUUACUAAGUUGCACG	24	25	14424855	14424924
Muscle	eca-mir-29b	known	GCUGGUUUCAUAUGGUGGUUUAGAUU	26	4	85327107	85327187
Muscle	eca-mir-205	known	UCCUUCAUUCCACCGGAGUCU	21	5	15685339	15685360
					5	28811800	28811868
Muscle	eca-mir-299	known	UGGUUUACCGUCCCACAUACAUUU	24	24	42896363	42896425
Muscle	eca-mir-376a	known	AAUCAUAGAGGAAAAUCCACGU	22	24	42912234	42912301
Muscle	eca-mir-337	known	GAACGGCUUCAUACAGGAG	19	24	42738909	42739000
Muscle	eca-mir-33b	known	GUGCAUUGCUGUUGCAUUGCA	21	11	60069240	60069295
Muscle	eca-mir-24	known	GUGCCUACUGAGCUGAAACACAGUU	25	7	44930163	44930230
Muscle	eca-mir-133a	known	AGAGCUGGUAAAAUGGAACCAAAU	24	8	39912260	39912281
					8	39915603	39915670
Muscle	eca-mir-30c-2	known	UGAGAAAGCUGGGAGAAGGCUGUUU	25	20	62697749	62697808
Muscle	eca-mir-154	known	AUAGGUUAUCCGUGUUGCCUUCG	23	24	42930163	42930226
Muscle	eca-mir-196a	known	UAGGUAGUUUCAUGUUGUUGGGC	23	11	24681625	24681694
Muscle	eca-mir-454	known	UAGUGCAAUAUUGCUUAUAGGG	22	11	33283292	33283360
Muscle	eca-mir-92a	known	AGGUUGGGAUCGGUUGCAAUGCUG	24	17	61793120	61793180
Muscle	eca-mir-22	known	CUAAAGCUGCCAGUUGAAGAACU	23	11	45377845	45377929
Muscle	eca-mir-872	known	AAGGUUACUUGUUAGUUCAGGACC	24	23	44847400	44847479
Muscle	eca-mir-215	known	AUGACCUAUGAAUUGACAGACAAUAU	26	30	10337621	10337730
Muscle	eca-mir-703	known	UUCAGAAGGAAAGGAGAAUGUUUUGUG	27	10	28406983	28407046
Muscle	eca-mir-34c	known	AGGCAGUGUAGUUAGCUGAUUGCUA	25	7	20101717	20101793
Muscle	eca-mir-656	known	AGGUUGCCUGUGAGGUGUUCA	21	24	42937011	42937088
Muscle	eca-mir-29b-2	known	CUGGUUUCACAUGGUGGCUUAGAUU	25	5	30271159	30271239
Muscle	eca-mir-30e	known	CUGUAAACAUCCUUGACUGGAAGCU	25	2	17435650	17435741
Muscle	eca-mir-378	known	GCACUGGACUUGGAGUCAGAAGGC	24	14	28186796	28186861
Muscle	eca-mir-1	known	AUGGAAUGUAAAGAAGUAUGUAUUUU	26	8	39912211	39912288
Colon	eca-mir-21	known	UCUCAUGGCAACAGCAGUCGAUGGGCU	27	11	33863745	33863816
Colon	eca-mir-155	known	UUAAUGCUAAUCGUGAUAGGGGUUUUU	27	26	23253374	23253438
Colon	eca-mir-150	known	CGGUCCCUGGUACAGGCAUGGGGGGCA	27	10	19329710	19329774
Colon	eca-mir-106a	known	UCAAAGUGCUUACAGUGCAGGUAG	24	X	106692701	106692781
Colon	eca-mir-124	known	UUAAGGCACGCGGUGAAUGCCAA	23	2	57945143	57945210
Colon	eca-mir-500-2	known	UAAUCCUUGCUACCUGGGUGAGAGUGC	27	X	40075101	40075184
Colon	eca-mir-539	known	AUCAUACAAGGACAAUUUCUUUUU	24	24	42917365	42917442
Colon	eca-mir-502	known	AAUCCUUGCUAUCUGGGUGCUAGUGC	26	X	40077407	40077486
Colon	eca-mir-501	known	CAUCCUUCGUCCCUGGGUGAGAGUGC	26	X	40074566	40074649
Colon	eca-mir-500	known	UAAUCCUUGCUACCUGGGUGAGAGUGUU	28	X	40073284	40073367
Colon	eca-mir-211	known	UUCCCUUUGUCAUCCUUUGCCUAGG	25	1	108264778	108264864
Colon	eca-mir-18a	known	UAAGGUGCAUCUAGUGCAGAUAGU	24	17	61792556	61792616
Colon	eca-mir-544-2	known	GGGACCAAGAUUCUGCAUUUUUAG	24	24	42918692	42918781
Colon	eca-mir-429	known	UAAUACUGUCUGGUAAUGCCGUC	23	2	48453025	48453091
Colon	eca-mir-107a	known	GGCUUCUUUACAGUGCUGCCUUG	23	14	12370468	12370539
Colon	eca-mir-138	known	AGCUGGUGUUGUGAAUCAGGCCGA	24	3	9201079	9201162
Colon	eca-mir-130b	known	CAGUGCAAUGAUGAAAGGGCAUC	23	8	3383110	3383190
Colon	eca-mir-377	known	AAUCACACAAAGGCAACUUUUGU	23	24	42932739	42932807
Colon	eca-mir-196b	known	UAGGUAGUUUCCUGUUGUUGGGAU	24	4	58199179	58199262
Colon	eca-mir-101	known	UCAGUUAUCACAGUGCUGAUGC	22	5	95527930	95527988
Colon	eca-mir-192	known	UGACCUAUGAAUUGACAGCCAGUGCUCU	28	12	25044238	25044298
Colon	eca-mir-376b	known	GUGGAUAUUCCUUCUAUGUUUACGU	25	24	42911856	42911937
Colon	eca-mir-1839	known	AGGUAGAUAGAACAGGUCUUGUUUGCAA	28	1	91911484	91911543
Colon	eca-mir-508	known	AUUGUCACCUUUUGGAGUA	19	X	116765762	116765878
Colon	eca-mir-330	known	UCUCUGGGCCUGUGUCUUAGGC	22	10	16156757	16156820
Colon	eca-mir-1291a	known	GUUUCGAGCAGAGGCCCAAAG	21	6	66544958	66545044
Colon	eca-mir-1296	known	UUAGGGCCCUGGCUCCAUCUCC	22	1	52479453	52479544
Colon	eca-mir-411	known	UAGUAGACCGUAUAGCGUACGCUUUA	26	24	42895895	42895976
Colon	eca-mir-342	known	AGGGGUGCUAUCUGUGAUUGAGGGACAU	28	23	54150817	54150838
					24	42060853	42060951
Colon	eca-mir-99b	known	CCGUAGAACCGACCUUGCGGGGCCUU	26	10	21370890	21370959
Colon	eca-mir-1842	known	UGGCUCUGUGAGGUCGGCUCAAG	23	13	35262227	35262247
					13	40597869	40597928
Colon	eca-mir-30c	known	AAGGUGGCUGGGAGAGGGUUGUUUACU	27	2	17432728	17432816
Colon	eca-mir-492-2	known	GGGACAAGAUUCUUGGGGCCACCAUUGA	28	7	44930206	44930227
					7	54764367	54764428
Colon	eca-mir-27a	known	AGGGCUUAGCUGCUUGUGAGCAGGGU	26	7	44930014	44930090
Colon	eca-mir-873	known	CAGGAGACUGAUGAGUUCCCGGG	23	23	46420618	46420694
Colon	eca-mir-223	known	CGUGUAUUUGACAAGCUGAGUUGGACACU	29	X	48492588	48492691
Colon	eca-mir-129b	known	GGAAGCCCUUACCCCAAAAAGCA	23	12	8530962	8531035
Colon	eca-mir-369	known	AGAUCGACCGUGUCAUAUUCGCUU	24	24	42935933	42936002
Colon	eca-mir-486	known	UCCUGUACUGAGCUGCCCCGAGGC	24	27	3709569	3709634
Colon	eca-mir-485	known	AGAGGCUGGCCGUGAUGAAUUCGAUU	26	24	42925986	42926058
Colon	eca-mir-488	known	CCCAGAUAAUGGCACUCUCAAACA	24	5	12172407	12172489
Colon	eca-mir-509	known	UACUGCAGACAGUGGCAAUCAUGU	24	X	116788793	116788890
Colon	eca-mir-218	known	AAAACAUGGUUCCGUCAAGCAC	22	3	103550490	103550551
Colon	eca-mir-194	known	GGGCUGCUGUUAUCUGGGGCGGGGGCC	27	12	25044429	25044513
Colon	eca-mir-26a	known	AAGUAAUCCAGGAUAGGCUGUUUCCAUC	28	6	75354670	75354753
Colon	eca-mir-1892	known	CAGGAUUUGGGGUGGGGGAUGGG	23	1	171287043	171287122
Colon	eca-mir-412	known	UGGUCGACCAGUUGGAAAGUAAUU	24	24	42935784	42935863
Colon	eca-mir-143	known	GGUGCAGUGCUGCAUCUCUGGUCAGU	26	14	28434698	28434761
Colon	eca-mir-1902	known	GCAGUAGGCAUGACUUUGAGUAGA	24	12	413032	413111
Colon	eca-let-7e	known	UGAGGUAGGAGGUUGUAUAGUUGAGGAG	28	10	21371067	21371145
Colon	eca-mir-380	known	ACGGUUGACCAUAGAGCAUGCG	22	24	42897592	42897652
Colon	eca-mir-145	known	GUCCAGUUUUCCCAGGAAUCCCUUAGA	27	14	28433270	28433339
Colon	eca-mir-125a	known	UCCCUGAGACCCUUUAACCUGUGAG	25	10	21371074	21371095
					10	21371573	21371640
Colon	eca-mir-125b	known	UCCCUGAGACCCUAACUUGUGAUGU	25	7	29499965	29500052
Colon	eca-mir-487a	known	GUGGUUAUCCCUGCUGUGUUCGC	23	24	42921992	42922071
Colon	eca-mir-490	known	ACCAACCUGGAGGACUCCAUGCUGU	25	4	90776976	90777044
Colon	eca-mir-151	known	UCGAGGAGCUCACAGUCUAGUAUGU	25	9	79874699	79874767
Colon	eca-mir-127	known	GCUGAAGCUCAGAGGGCUCUGAUU	24	24	42747005	42747074
Colon	eca-mir-433	known	GAUCAUGAUGGGCUCCUCGGUGUU	24	24	42745895	42746018
Colon	eca-mir-361	known	UCCCCCAGGCGUGAUUCUGAUUUGCU	26	X	65084146	65084216
Colon	eca-mir-507	known	AUUGGCACCUCUUAGAGUGAA	21	X	116755935	116756029
Colon	eca-mir-139	known	GCUGGAGACGCGGCCCUGUUGGAGU	25	7	71082259	71082321
Colon	eca-mir-132	known	UAACAGUCUACAGCCAUGGUCGC	23	11	45639836	45639901
Colon	eca-mir-10b	known	UACCCUGUAGAACCGAAUUUGUGUGG	26	18	19492393	19492413
					18	34529967	34530030
					18	34530009	34530029
Colon	eca-let-7d	known	AAGAGGUAGUAGGUUGCAUAGUUUU	25	23	54148818	54148904
Colon	eca-mir-98	known	UGAGGUAGUAAGUUGUAUUGUUGUG	25	X	44776534	44776652
Colon	eca-mir-301a	known	CAGUGCAAUAGUAUUGUCAAAGCAU	25	11	33292426	33292511
Colon	eca-mir-664	known	CAGGCUAGGAAAACUGAUUGGAUAGA	26	30	10337974	10337995
					30	10420840	10420913
Colon	eca-mir-301b	known	CAGUGCAAUGAUAUUGUCAAAGC	23	8	3382779	3382875
Colon	eca-mir-592	known	UCAUCACGUGGUGACGCAACAU	22	4	82406028	82406110
Colon	eca-mir-133b	known	GUUUGGUCCCCUUCAACCAGCU	22	20	49824706	49824766
Colon	eca-mir-23a	known	AAAUCACAUUGCCAGGGAUUUCCAA	25	7	44929817	44929889
Colon	eca-mir-30d	known	CAUCCCCGACUGGAAGCUGUGAGACA	26	9	75212697	75212767
Colon	eca-mir-409	known	GAAUGUUGCUCGGUGAACCCCUUUU	25	24	42935634	42935712
Colon	eca-mir-153	known	GUCAUUUUUGUGAUGUUGCAGC	22	4	107797720	107797786
Colon	eca-mir-218-2	known	UUGUGCUUGAUCUAACCAUGUG	22	14	12167930	12167992
Colon	eca-mir-15a	known	UAGCAGCACAUAAUGGUUUGUGGAUU	26	17	21138783	21138839
Colon	eca-mir-216b	known	AAAUCUCUGCAGGCAAAUGUGAUG	24	15	44358815	44358900
Colon	eca-mir-876	known	UGGAUUUCUUUGUGAAUCACCA	22	23	46400206	46400286
Colon	eca-mir-708	known	CAACUAGACUGUGAGCUUCUAGA	23	7	54764367	54764389
					7	65231355	65231447
Colon	eca-mir-767	known	UGCACCAUGGUUGUCUGAGCAU	22	X	120988447	120988554
Colon	eca-mir-504	known	AGACCCUGGUCUGCACUCUAUCUG	24	X	110329553	110329635
Colon	eca-mir-551a	known	GAAAUCCAGAGUGGGUGAGGCCU	23	2	46536547	46536608
Colon	eca-mir-217	known	UACUGCAUCAGGAACUGAUUGG	22	15	44376604	44376660
Colon	eca-mir-184	known	UGGACGGAGAACUGAUAAGGGUAG	24	1	115216736	115216805
Colon	eca-mir-18b	known	UAAGGUGCAUCUAGUGCAGU	20	X	106692551	106692609
Colon	eca-mir-153-2	known	UUGCAUAGUCACAAAAGUGAUCAU	24	5	95527968	95527988
					6	8829305	8829373
Colon	eca-mir-138-2	known	AGCUGGUGUUGUGAAUCAGGCCGUU	25	16	42248842	42248900
Colon	eca-mir-135b	known	UAUGGCUUUUCAUUCCUAUGUGAU	24	5	1903337	1903425
Colon	eca-mir-137	known	UUAUUGCUUAAGAAUACGCGUAG	23	5	67623778	67623850
Colon	eca-mir-124-2	known	UUAAGGCACGCGGUGAAUGCC	21	8	81656605	81656668
					8	81656606	81656626
					9	20522393	20522448
Colon	eca-mir-103	known	AAGCAGCAUUGUACAGGGCUAUGAAA	26	22	19043286	19043363
Colon	eca-mir-20b	known	UCUACUGUAGUGUGGGCACUUCCA	24	X	106692185	106692207
					X	106692311	106692379
Colon	eca-mir-146b	known	CUGAGAACUGAAUUCCAUAGGCUG	24	1	27716546	27716619
Colon	eca-mir-146a	known	AGAACUGAAUUCCAUGGGUUGUGU	24	14	19243271	19243335
Colon	eca-mir-335	known	UCAAGAGCAAUAACGAAAAAUGUU	24	4	85051753	85051827
Colon	eca-mir-1298	known	UUCAUUCGGCUGUCCAGAUGUAU	23	X	90781532	90781642
Colon	eca-mir-142	known	AUAAAGUAGAAAGCACUACUAAC	23	11	32583173	32583236
Colon	eca-mir-7	known	ACUAGUGAUUUUGUUGUUG	19	1	94574963	94575022
