# Supplementary material for: Identification and Characterization of MicroRNAs in Normal Equine Tissues by Next Generation Sequencing
Source: PLoS One. 2014 Apr 2;9(4):e93662. doi: 10.1371/journal.pone.0093662 (PMC3973549; doi:10.1371/journal.pone.0093662)
Supplement: Table S5 — Detailed information of all 329 novel miRNA genes in horse genome. (XLSX) [file pone.0093662.s005.xlsx]

## Sheet: Sheet1
Table_S5: Detailed information of all 329 novel miRNA genes in horse genome
novel_ID	known_novel	sequence	Length
TG1204R4018-m0067_5p	novel	UACUUUUUGGUCUGAGUGCGUC	22
TG1204R4018-m0021_3p	novel	GCCAGAUGAUGGAAGCUGAUU	21
Novel_00254	novel	GCGGACCCGGCUGGCAGUUC	20
Novel_00319	novel	ACUGCCCUAAGUGCUCCUUCU	21
Novel_00665	novel	UCUGGAGCUGGUACUAGAGCU	21
Novel_00216	novel	GCUGCAGGCUGCGCCCGGGGA	21
Novel_00362	novel	AAGGAUCCUGGCUGCAGGUCACG	23
Novel_00595	novel	AGUGGGGGUAUGAUGGACAUGA	22
Novel_00593	novel	GGAGGACGGUGGCCAAGACAGCUU	24
Novel_00029	novel	UCCAGCAUCAGUGAUUUUGUUGA	23
Novel_00650	novel	UCUGCACUUGAAGCUGAGCCUG	22
Novel_00552	novel	ACUGCAGUGAAGGCACUUGUAG	22
Novel_00557	novel	UUUGGCACAUGACAAGCACU	20
Novel_00601	novel	GUGCUGGGUUGUUGUUGGUAACU	23
Novel_00630	novel	CGGAGCGGGCCGGGCGGGGCCG	22
Novel_00411	novel	GUGGACUGAGAGGGGCCAGCCC	22
Novel_00228	novel	GUGUGCGGAAAUGCUUCUGCUA	22
Novel_00060	novel	ACGAUGAUGAUGGUGGUGAAG	21
Novel_00511	novel	ACUGGCCUUGGAGUCAGCAG	20
Novel_00494	novel	ACUCGGCGUGGCGUCGGUCGUG	22
Novel_00544	novel	UGAGGUAGUAGAUUGUAUAGUUU	23
Novel_00397	novel	ACCACAGGGUAGAACCACGGA	21
Novel_00249	novel	CGGGGCAGCUCAGUACAGGAUG	22
Novel_00554	novel	UUUGUUCGUUCGGCUCGCGUG	21
Novel_00118	novel	GGUUGAUCAGAGAACAUACAUU	22
Novel_00054	novel	UUCUCAGGUUCGUCAGCCCAUG	22
Novel_00425	novel	CCGUCCUAAGGUUGUUGAGUU	21
Novel_00347	novel	AGAGGUAAAAAAUUGAUUUGACU	23
Novel_00222	novel	UAUUGCACUUGUCCCGGCCUGUU	23
Novel_00187	novel	UGAGGUAGUAGGUUGUAUAGUUUU	24
Novel_00585	novel	UGCGGGGCUAGGGCUAACAGCA	22
Novel_00485	novel	AGGACGGGAGGGGAGGAGGGCG	22
Novel_00284	novel	CCGCACUGUGGGUACUUGCUGC	22
Novel_00380	novel	UACGUAGAUAUAUAUGUAUUUU	22
Novel_00599	novel	UCAGGCUCAGUCCCCUCCCGAU	22
Novel_00086	novel	ACAGCUGUGAAAUGGGCAUG	20
Novel_00189	novel	CAGUGCAAUGUUAAAAGGGCAUU	23
Novel_00503	novel	UUGGCUCUGUGAGGUCGGCUCA	22
Novel_00276	novel	UCUGACCUAUGAAUUGACAGCC	22
Novel_00526	novel	AAUGAUGGUAGAGAGUGUCCU	21
Novel_00679	novel	UAGGUAGUUUCAUGUUGUUGGGA	23
Novel_00092	novel	UGAGGUAGUAGGUUGUGUGGUUU	23
Novel_00452	novel	CAGCACUGUCCGGUAAGAUGCC	22
Novel_00628	novel	CUGGGAGGUGGAUGUUUACUU	21
Novel_00569	novel	CACCUUGCGCUACUCAGGUCU	21
Novel_00672	novel	GCCCUGGUUCUGAAGGACGUCU	22
Novel_00261	novel	GGGCCGGCGGCGGCGGCGGC	20
Novel_00240	novel	AGCUGAACCCUACCAGCGCCAGA	23
Novel_00215	novel	GCUGGCCGAGGCGCCGCCGC	20
Novel_00214	novel	CUCUCCUGAGGUUCUGCUGACGUU	24
Novel_00146	novel	AGCGGCCUGGUCGGGGGUUCCC	22
Novel_00617	novel	ACAGCAGGCACAGACAGGCAGUC	23
Novel_00682	novel	ACCUUGGCUCUAGACUGCUUACU	23
Novel_00003	novel	AAGGGGUGAGGAAGACAUAGUG	22
Novel_00629	novel	UGCCGGCUGUGCAGUGGGAG	20
Novel_00364	novel	UGAGCACGCUGAUGUCUGCU	20
Novel_00085	novel	AGGGGAGAAGGUAAGCAGAGAA	22
Novel_00493	novel	UUGUUGGAGGGAAUAUACAUAU	22
Novel_00322	novel	AUGGAACUUCAGACAACAGGGCU	23
Novel_00480	novel	AGGGAGGGCCUGUAGAGGUAAGU	23
Novel_00547	novel	AGGGGAAGAAAUCAAGGAAUA	21
Novel_00429	novel	AGAGGUCUUCCAUGAUGCAUU	21
Novel_00487	novel	GAACUGGUUGAUUUGGUGUC	20
Novel_00648	novel	GCAUGGACGGCUGUUUCUGCCCU	23
Novel_00032	novel	AAUGAAGCAGGGAAAGGAACAA	22
Novel_00408	novel	UGGAGGCAGCGAGGAGCACGU	21
Novel_00235	novel	UGCGGGGGUGUAGACAGGUGCUC	23
Novel_00530	novel	UCCCUGUCCUCCAGGAGCUCACU	23
Novel_00336	novel	AACGAACCUGGUUAACCUCUU	21
Novel_00641	novel	AAUGUGGAAGUGGUCUGAGGCAU	23
Novel_00212	novel	AGGGAUGAGGGGAAAGGAGACC	22
Novel_00052	novel	AAAGCACACGGCCUGCAGAGAGG	23
Novel_00044	novel	GCAGUUGGCGGAAGAGAUCG	20
Novel_00367	novel	UCUGCUUCUGCUGUCGGCCCAG	22
Novel_00556	novel	AAGGGAAAGGUGGGUCAAGGA	21
Novel_00061	novel	AUCAUAGAGGAAAAUCCACAU	21
Novel_00069	novel	AAAGGGGCUGGGUGUGAGGGUUG	23
Novel_00131	novel	GCGCAGAACUUGGGGAGCCGC	21
Novel_00219	novel	ACUGUUUGGGCUGGCCAGUUUUU	23
Novel_00192	novel	UCCGUUGCGGAACUUUACAAAUUU	24
Novel_00210	novel	CUCUCCUGAGGUUCUGCUGACG	22
Novel_00396	novel	ACAAAAAAAAAAGCCCAACCCU	22
Novel_00278	novel	UCCUCUUUCUUUGCUUCCUUCU	22
Novel_00017	novel	ACGGGAUUUGGAGUCAGAAGG	21
Novel_00426	novel	UACAGUGAUCAGGUUAUGAUGGA	23
Novel_00640	novel	GCCUUUUCCUCUCCAGUCUUGC	22
Novel_00412	novel	UUUGGUCCCCUUCAACCAGCUAC	23
Novel_00415	novel	ACUGCAGUGAAGGCACUUGUA	21
Novel_00073	novel	UGAGCACGCUGAUGUCUGCUG	21
Novel_00587	novel	CCCCAUGAUGGAACUGAGGA	20
Novel_00144	novel	CACGGGCUGCAGCGCCGACGC	21
Novel_00265	novel	UUUUCCCCUAGUUCUCUUGCAU	22
Novel_00268	novel	AGGGAACCUUGAAAAGCUGAA	21
Novel_00572	novel	UCCUGUACUGAGCUGCCCCGAGC	23
Novel_00053	novel	UGUGGAGCUGUGGGGCGCAACC	22
Novel_00374	novel	AGAGGUCUUCCAUGAUGCAUUC	22
Novel_00309	novel	GUGGGGACGGCCUGGAGAUAA	21
Novel_00532	novel	CCUGCAGAUGACUGGACUCCAG	22
Novel_00598	novel	UUUAGUGUGAUAAUGGCGUUUG	22
Novel_00632	novel	UGAGAUGUCAAGAAGUAUGU	20
Novel_00368	novel	CUGCCCUGGCCCGAGGGACCGAC	23
Novel_00627	novel	ACCGGGUGCAGCCGGCACGCGCU	23
Novel_00027	novel	ACUAGGACAAGGAAGCUGGCA	21
Novel_00401	novel	GGGCAGGAUGAGAGGGCUGUCCCU	24
TG1204R4082-m0018_3p	novel	AAUGAAGCAGGGAAAGGAACAA	22
Novel_00107	novel	GCUGUGGCUGCAGGGACGUA	20
Novel_00102	novel	UCCGCGGAUUGAACCAGCCAC	21
Novel_00168	novel	UAGGAGUGGGAGAAGUACAGGGUG	24
Novel_00597	novel	UGUGGCCCAGGAAUAUGCAUUU	22
Novel_00392	novel	GCAGGAUGUGGGACGGUGCC	20
Novel_00096	novel	CUGAGGAGGAGACAGAGCAAC	21
Novel_00323	novel	UGGGGACGAGGAGACAGACGG	21
Novel_00242	novel	CUCCUGAGUCGGCCGGUCAGC	21
Novel_00651	novel	GAGUGGGAAGGAAGUGGGCGCU	22
Novel_00298	novel	GCUGCAGGCUGCGCCCGGGG	20
Novel_00114	novel	AACAGGGCUGGGGAUUGCAGU	21
Novel_00058	novel	AUGAGGGGAGAGUCGGAACAUC	22
Novel_00119	novel	UCUGGAGGACGUGGGGAGUAAG	22
Novel_00473	novel	AGGAUGAGACAGCUGUGGCAU	21
Novel_00155	novel	GUGAGGAGGCAGGAUGGUUG	20
Novel_00608	novel	UGCAGGUUAGAGGACCGUCACG	22
Novel_00121	novel	AGUGGGGGUAUGAUGGACAUGAG	23
TG1204R4082-m0036_5p	novel	GCCCUGGUUCUGAAGGACGUCU	22
TG1204R4082-m0026_3p	novel	ACAAAAAAAAAAGCCCAACCCU	22
Novel_00520	novel	CCCGGGCUGUGCAGGGAGGAGG	22
TG1204R4082-m0070_3p	novel	AGGGGAAGAAAUCAAGGAAUA	21
Novel_00001	novel	UGAAUGGCACCUUUCUGAGUA	21
TG1204R4082-m0024_5p	novel	CCAGAACUGGCCUUGAGAGCAU	22
Novel_00223	novel	GAGCUGAGGACCAGGAGGAGU	21
Novel_00183	novel	AAGAUCAACCAGCCCACAUAG	21
Novel_00620	novel	AAGUGUCUGGAGCCGUGUGUUGUA	24
Novel_00457	novel	UGACGGGCUGGGGCGUGAUGU	21
Novel_00353	novel	GGGCCCCGGCGGCGGGGGCGCG	22
Novel_00533	novel	UGCGGGGGUGUAGACAGGUGCU	22
Novel_00071	novel	GAGACUGCCGAGCCCCGGCUGG	22
Novel_00153	novel	ACGAUGAUGAUGGUGGUGAA	20
Novel_00517	novel	AAGGGAAAGGUGGGUCAAGG	20
Novel_00100	novel	ACCCGGGCUCUGUGGGCAGGCG	22
Novel_00047	novel	UACUUUUUGGUCUGAGUGCGU	21
Novel_00400	novel	CCUCUUGGCAGAGGCUGCUCUAU	23
Novel_00321	novel	AAAGCACACGGCCUGCAGAGAG	22
Novel_00081	novel	AAAGGGGCUGGGUGUGAGGGUU	22
Novel_00633	novel	GCAGGAGGACUCAGCCAGACAGC	23
Novel_00078	novel	UAGAGGCACAGAGCAGAUGUUCA	23
Novel_00184	novel	CAACACUGUACUGGAAGAUGGA	22
Novel_00370	novel	CCGAAGGGCUGGCAGGGAUUGG	22
Novel_00652	novel	UCUGCUUCUGCUGUCGGCCCA	21
Novel_00409	novel	AGCCAGCUUGAGCCCACCUACAU	23
Novel_00174	novel	UGCUGAGCCGGCCCUCUGCCCACA	24
Novel_00075	novel	UCUGCACUUGAAGCUGAGCCUGA	23
Novel_00095	novel	GGGAGGGCGGCGGCGGCGGCG	21
Novel_00205	novel	AACGAACCUGGUUAACCUCUUU	22
Novel_00500	novel	CAGAGGAGCUGUGCAGAGGG	20
Novel_00247	novel	AAGGGUGGAAUCGGGGUGCA	20
Novel_00607	novel	AAGGAGAGGGAACAGCCGGCC	21
Novel_00465	novel	GCCGGAUCUGCGGCGGUGUCUC	22
Novel_00387	novel	CAGCACUGUCCGGUAAGAUGC	21
Novel_00492	novel	UUGGAUCGGGCAGUGAGUGCGUG	23
Novel_00424	novel	GCGCGCCGGCGUCCCGGGGGG	21
TG1204R4083-m0018_3p	novel	AAUGAUGGUAGAGAGUGUCCU	21
Novel_00129	novel	ACUGCAGUGAAGGCACUUGUAGCA	24
TG1204R4084-m0070_3p	novel	CACGGGCUGCAGCGCCGACGC	21
Novel_00313	novel	GGCGGGGGUGGGGGAGGGCG	20
Novel_00257	novel	GGGGGGCGGCGGGGCCGGGG	20
Novel_00034	novel	AAUUCAGGGACUGAGCAGAAGUG	23
Novel_00545	novel	ACAGAGGAGCUGUGCAGAGG	20
TG1204R4084-m0113_3p	novel	UACGUAGAUAUAUAUGUAUUUU	22
Novel_00211	novel	AGAGGUGGUAGUUCUGAGGAUGGA	24
Novel_00501	novel	AAGGGGAGGGGUGGGAUGGCA	21
Novel_00504	novel	AUGGACAGACAGACAGACGCU	21
Novel_00062	novel	AUGUCACUCGGCCCACUACCC	21
Novel_00065	novel	GUAUCCGGGCUGUGAGGUGC	20
Novel_00683	novel	GCGGAGAUGGAACACAGUGCCGG	23
Novel_00308	novel	GGCUGAGGGCCAGGGGACGCU	21
Novel_00486	novel	UGAAUGGCACCUUUCUGAGUAG	22
Novel_00025	novel	AGUGGGGCAGGAAGCAGCUGGGA	23
Novel_00023	novel	AGGAGCUGGAGCUGGUGGUG	20
Novel_00208	novel	AGGAUGAGACAGCUGUGGCAUG	22
Novel_00478	novel	CCUGGGCUGAGGAUGGGGAG	20
Novel_00471	novel	UCUAGAACGAGCUGGAGGAUU	21
Novel_00475	novel	UUGAGAGGUAGGGUAAAGAGGUG	23
TG1204R4084-m0034_3p	novel	ACAAAAAAAAAAGCCCAACCCU	22
Novel_00513	novel	AGGGGCUGGACUGGAGGGGC	20
Novel_00152	novel	GGGAGGCGGGGCGGGGGAGG	20
Novel_00151	novel	AAGUUGUAGGUGGUGGGCAAAUU	23
Novel_00014	novel	GUGGGGAGAGCUUUAGACUGC	21
Novel_00600	novel	GGCUGUGGUCAGGAGAGUCUC	21
TG1204R4084-m0098_5p	novel	AGGGAGGGCCUGUAGAGGUAAGU	23
Novel_00334	novel	UUGGAGUAGAAGGAGGCGUGUU	22
Novel_00267	novel	GGUGCGGCGGCGGCGGCGAC	20
Novel_00427	novel	CCGGAUCUGCGGCGGUGUCUC	21
Novel_00333	novel	AAGGGUGGAAUCGGGGUGCAG	21
TG1204R4084-m0019_5p	novel	UGUGGAGCUGUGGGGCGCAACC	22
Novel_00287	novel	AGUGGUAGCUGGCUGACGAG	20
Novel_00634	novel	AGGGGAGCAGUGUCUGGCCAGU	22
Novel_00461	novel	UUGGGAAGAGAGAGGUGUGGCGU	23
Novel_00304	novel	GGAGGAGCGCGCGGCCCCGCAUU	23
Novel_00260	novel	UAGGGGUGUGGGAAGGUGUGG	21
Novel_00195	novel	CAAGAGCUGAAGGAGUCCACG	21
Novel_00410	novel	CGGAACGUGAAGCUGGCGGCCUUG	24
Novel_00677	novel	GCCCGGGCUGUGCAGGGAGGAG	22
Novel_00130	novel	GGGAGGGCGGAGACGGCGGCG	21
Novel_00133	novel	UGGGAACUCUGGAGAUUGAAGGA	23
TG1204R4084-m0107_3p	novel	CUGGGAGGUGGAUGUUUACUU	21
Novel_00279	novel	AGGAGCAGCUGGGAGUGAGCAACU	24
Novel_00176	novel	UGGAGAGGAGGAUGGGAAGUGA	22
Novel_00173	novel	AGAGGGCUGCCACCAGGAAGGG	22
Novel_00584	novel	AAGAGAACUCAGGUAGCUGCAU	22
Novel_00606	novel	UACCCGGUAAGGUACUGAUCAC	22
Novel_00528	novel	CACCGGGAGGAUUGAAGGGCC	21
Novel_00653	novel	GUGAGGAGGCAGGAUGGUUGGCA	23
Novel_00577	novel	CAAGCUUGUGUCUAUAGGUAUG	22
Novel_00248	novel	UGGGGACGAGGAGACAGACG	20
Novel_00385	novel	CUGAGGAGGAGACAGAGCAACU	22
Novel_00115	novel	UCUGGAGGACGUGGGGAGUAAGCU	24
Novel_00583	novel	UACUUUUUGGUCUGAGUGCGUC	22
Novel_00046	novel	CCAGAACUGGCCUUGAGAGCAU	22
Novel_00496	novel	UGUCACUCGGCCCACUACCC	20
Novel_00540	novel	GUCGUUCUCGCCGAGACUGAGGUC	24
Novel_00253	novel	UACUCAGAAAGGUACUGAUCA	21
Novel_00246	novel	AGCCUCAAGCAAGGGACUUUGA	22
TG1204R4085-m0004_3p	novel	CAGUGCAAUGUUAAAAGGGCAUU	23
TG1204R4085-m0001_3p	novel	AAGUGCUGCGACAUUUGAGUGU	22
Novel_00343	novel	UAUUCGGCACCUUCUGGGUAGC	22
Novel_00527	novel	AAGGCCGUGAGCGAUUAUUAGG	22
TG1204R4085-m0035_3p	novel	AAUGAUGGUAGAGAGUGUCCU	21
Novel_00045	novel	UGGAUGGGAAAGGAGGCGAAG	21
TG1204R4085-m0008_3p	novel	UUGGCUCUGUGAGGUCGGCUCA	22
TG1204R4085-m0011_5p	novel	UCUGGAGGACGUGGGGAGUAAGCU	24
Novel_00581	novel	UGGGGACGGCCUGGAGAUAA	20
Novel_00070	novel	ACUAGGACAAGGAAGCUGGCAGA	23
Novel_00541	novel	AGACUGUCCUCACCUUGCAG	20
Novel_00329	novel	CCGCACUGUGGGUACUUGCUG	21
Novel_00296	novel	UAGUCGGUGCCAUCUGGGUA	20
Novel_00562	novel	UAUCCAGUAAGGUACUGAUCAC	22
Novel_00050	novel	UACCCGGAAGGUACUGAUCAC	21
Novel_00055	novel	UACCCAGUAAGGUACUGAUCAC	22
Novel_00203	novel	ACUGGGAGGGAUAAGCUGUCGUU	23
Novel_00164	novel	UAGGAAAAAGUAGAUUGUGUCC	22
Novel_00639	novel	AUAUGGACAGAGAGUGGAGAGA	22
Novel_00341	novel	UACCCGGUAAGGUAGUGAUCA	21
Novel_00454	novel	AUGGAACUUCAGACAACAGGG	21
Novel_00064	novel	UACCUGGAAGGUACUGAUCACU	22
Novel_00094	novel	AUGUCUAAUGCUUGGGGACAGU	22
Novel_00113	novel	UACCCAGCAAGGUACUGAUC	20
Novel_00659	novel	UACCCAGCAAGGUACUGAUCG	21
Novel_00040	novel	CUGCCCUGGACUGUGCCUGCAG	22
Novel_00194	novel	UUGGGCUGGAGCACCAGAGCAGA	23
TG1204R4086-m0023_5p	novel	CUGAGGAGGAGACAGAGCAACU	22
Novel_00063	novel	UGCAGGUUAGAGGACCGUCACGC	23
Novel_00035	novel	UGUGGAGCUGUGGGGCGCAA	20
Novel_00191	novel	GCUGGCGGCAGUGGGGUUUG	20
Novel_00440	novel	AGGAUGAGACAGCUGUGGCAUGU	23
Novel_00506	novel	CACCUUGCGCUACUCAGGUC	20
Novel_00148	novel	UAGCACCAUCUGAAAUCGGUUAUA	24
Novel_00618	novel	AUACUGCAUCAGGAACUGAUUG	22
Novel_00202	novel	AGCGGCCUGGUCGGGGGUUCCCC	23
Novel_00472	novel	CUGGGAGAAGGCUGUUUACUC	21
Novel_00127	novel	CCGGGAGGCAGCGGGCGGGAA	21
Novel_00237	novel	GAUGAAGCACUGUAGCUCAGGAA	23
TG1204R4086-m0069_3p	novel	CAACACUGUACUGGAAGAUGGA	22
TG1204R4086-m0046_3p	novel	AAUGAUGGUAGAGAGUGUCCU	21
Novel_00422	novel	CGGUGAGAGGCGGAGGAGCAG	21
TG1204R4086-m0008_5p	novel	AGGACGGGAGGGGAGGAGGGCG	22
Novel_00635	novel	CUGGGCAGAAGGAGUAGUGUCU	22
TG1204R4086-m0051_3p	novel	CAGCACUGUCCGGUAAGAUGCC	22
TG1204R4086-m0048_5p	novel	AAAGGGGCUGGGUGUGAGGGUUG	23
TG1204R4086-m0075_3p	novel	UAGAGGCACAGAGCAGAUGUUCA	23
Novel_00574	novel	CCGAAGGGCUGGCAGGGAUUGGGA	24
TG1204R4086-m0062_3p	novel	UUGUUGGAGGGAAUAUACAUAU	22
Novel_00185	novel	AGGGCACUAGGAGACCACUUGG	22
Novel_00352	novel	CUCACUGGACAAUGAAUGCAA	21
TG1204R4086-m0024_5p	novel	CCAGAACUGGCCUUGAGAGCAU	22
Novel_00624	novel	ACUGCAGUGAAGGCACUUGUAGC	23
Novel_00097	novel	UCUGGAGGACGUGGGGAGUAAGC	23
Novel_00405	novel	AUGGAACUUCAGACAACAGGGC	22
Novel_00444	novel	GUCGAUGAUGAUUGGUAAAAGGUC	24
Novel_00310	novel	UAAGGGGGGGGCAAGGGGCACGG	23
Novel_00360	novel	GACUGUACUUGUAGAAGGCGA	21
Novel_00363	novel	UACCUGGAAGGUACUGAUCAC	21
Novel_00594	novel	AGCAGUAGGGGUAGAUAGAGCUGU	24
Novel_00591	novel	CAGCACUGUCCGGUAAGAUG	20
Novel_00436	novel	CACAGCAAGUGUAGACAGGCAG	22
Novel_00149	novel	AGAGGUCAAGUGAGCUGGCU	20
Novel_00605	novel	UACAGUACUGUGAUAACUGAAGG	23
Novel_00647	novel	UGCCGGCUGUGCAGUGGGAGC	21
TG1204R4087-m0034_3p	novel	AAUGAUGGUAGAGAGUGUCCU	21
Novel_00673	novel	GCCAGAUGAUGGAAGCUGAUU	21
Novel_00134	novel	GAGGUAGUAGGUUGUGUGGUU	21
Novel_00226	novel	GGUUGUUGAUGGUGGAGCUAGA	22
TG1204R4087-m0012_3p	novel	AAUGAAGCAGGGAAAGGAACAA	22
Novel_00270	novel	AAGGGGUGAGGAAGACAUAGUGG	23
Novel_00382	novel	UCUGGGGUGAAGAAGGGAGUCA	22
Novel_00068	novel	AGCCUCAAGCAAGGGACUUU	20
Novel_00275	novel	AAGUGCUGCGACAUUUGAGUGU	22
TG1204R4088-m0041_5p	novel	AGGGAACCUUGAAAAGCUGAA	21
Novel_00662	novel	AAGUGUCUGGAGCCGUGUGUU	21
TG1204R4088-m0040_3p	novel	UACGUAGAUAUAUAUGUAUUUU	22
TG1204R4088-m0032_3p	novel	CAACACUGUACUGGAAGAUGGA	22
TG1204R4088-m0036_5p	novel	UUUAGUGUGAUAAUGGCGUUUG	22
Novel_00560	novel	CGUGGUCGCUGUAGGGCACGUUUU	24
TG1204R4088-m0043_5p	novel	UACCCGGUAAGGUACUGAUCAC	22
Novel_00080	novel	GGGCGGGCGGCGGCGGCGGCG	21
Novel_00462	novel	AAGGAUUGAGGGUGGCUAGGGUCU	24
Novel_00623	novel	ACUAGACUUGGAGUUAGAAG	20
Novel_00015	novel	GGGGGCCGGCGGCGGCGGCGGC	22
Novel_00344	novel	UGCAGGUUUGGGGCAGAAACU	21
Novel_00101	novel	ACUAGGACAAGGAAGCUGGCAG	22
TG1204R4089-m0009_3p	novel	AAUGAAGCAGGGAAAGGAACAA	22
TG1204R4089-m0030_3p	novel	AAUGAUGGUAGAGAGUGUCCU	21
Novel_00430	novel	UACCCGGUAAGGUAGUGAUCAC	22
Novel_00433	novel	UCUGGAGCUGGUACUAGAGC	20
Novel_00076	novel	UAUGGACUGAAGCUGGCUUUCA	22
Novel_00491	novel	UCCAUUGUGCAGGUGACGAGCC	22
Novel_00564	novel	GCACUGUGCUCUGGGCUCCGGCU	23
TG1204R4090-m0010_5p	novel	ACUAGACUUGGAGUUAGAAG	20
TG1204R4090-m0006_3p	novel	CCUGCAGAUGACUGGACUCCAG	22
TG1204R4090-m0020_3p	novel	CAGCACUGUCCGGUAAGAUGCC	22
Novel_00002	novel	UGGGAGGUGGAUGUUUACUU	20
TG1204R4090-m0019_3p	novel	ACAGCUGUGAAAUGGGCAUG	20
Novel_00218	novel	AGAGGUCUUCCAUGAUGCAUUCG	23
Novel_00434	novel	UGGGGACGGCCUGGAGAUAAAG	22
Novel_00657	novel	UACCCAGCAAGGUACUGAUCA	21
Novel_00295	novel	UGCACCGUAGGUUUGUUGUCA	21
Novel_00377	novel	AUGAGGAUGGAGAAGGAAGUGG	22
Novel_00563	novel	UUGACAGAAUCUCCAGGGGU	20
Novel_00330	novel	UGCCGGCUGUGCAGUGGGAGCU	22
Novel_00197	novel	AAUUGCAGGGAGUAGGGUACA	21
Novel_00292	novel	UAGUCGGUGCCAUCUGGGUAG	21
