# Supplementary material for: Identification and Characterization of MicroRNAs in Normal Equine Tissues by Next Generation Sequencing
Source: PLoS One. 2014 Apr 2;9(4):e93662. doi: 10.1371/journal.pone.0093662 (PMC3973549; doi:10.1371/journal.pone.0093662)
Supplement: Table S6 — Detailed information of 199 tissue specific novel miRNA genes in horse genome. (XLSX) [file pone.0093662.s006.xlsx]

## Sheet: Sheet1
Table_S6: Detailed information of 199 tissue specific novel miRNA genes in horse genome
Organ	Novel_ID	known_novel	Novel miRNA sequence	Length
Liver	Novel_00540	novel	GTCGTTCTCGCCGAGACTGAGGTC	24
Liver	TG1204R4085-m0011_5p	novel	TCTGGAGGACGTGGGGAGTAAGCT	24
Liver	Novel_00594	novel	AGCAGTAGGGGTAGATAGAGCTGT	24
Liver	TG1204R4085-m0004_3p	novel	CAGTGCAATGTTAAAAGGGCATT	23
Liver	Novel_00070	novel	ACTAGGACAAGGAAGCTGGCAGA	23
Liver	Novel_00310	novel	TAAGGGGGGGGCAAGGGGCACGG	23
Liver	Novel_00605	novel	TACAGTACTGTGATAACTGAAGG	23
Liver	Novel_00270	novel	AAGGGGTGAGGAAGACATAGTGG	23
Liver	Novel_00218	novel	AGAGGTCTTCCATGATGCATTCG	23
Liver	Novel_00246	novel	AGCCTCAAGCAAGGGACTTTGA	22
Liver	TG1204R4085-m0001_3p	novel	AAGTGCTGCGACATTTGAGTGT	22
Liver	Novel_00343	novel	TATTCGGCACCTTCTGGGTAGC	22
Liver	Novel_00527	novel	AAGGCCGTGAGCGATTATTAGG	22
Liver	TG1204R4085-m0008_3p	novel	TTGGCTCTGTGAGGTCGGCTCA	22
Liver	Novel_00436	novel	CACAGCAAGTGTAGACAGGCAG	22
Liver	Novel_00226	novel	GGTTGTTGATGGTGGAGCTAGA	22
Liver	TG1204R4087-m0012_3p	novel	AATGAAGCAGGGAAAGGAACAA	22
Liver	Novel_00101	novel	ACTAGGACAAGGAAGCTGGCAG	22
Liver	TG1204R4089-m0009_3p	novel	AATGAAGCAGGGAAAGGAACAA	22
Liver	Novel_00430	novel	TACCCGGTAAGGTAGTGATCAC	22
Liver	Novel_00076	novel	TATGGACTGAAGCTGGCTTTCA	22
Liver	Novel_00434	novel	TGGGGACGGCCTGGAGATAAAG	22
Liver	Novel_00377	novel	ATGAGGATGGAGAAGGAAGTGG	22
Liver	Novel_00330	novel	TGCCGGCTGTGCAGTGGGAGCT	22
Liver	Novel_00253	novel	TACTCAGAAAGGTACTGATCA	21
Liver	TG1204R4085-m0035_3p	novel	AATGATGGTAGAGAGTGTCCT	21
Liver	Novel_00045	novel	TGGATGGGAAAGGAGGCGAAG	21
Liver	Novel_00360	novel	GACTGTACTTGTAGAAGGCGA	21
Liver	Novel_00363	novel	TACCTGGAAGGTACTGATCAC	21
Liver	Novel_00647	novel	TGCCGGCTGTGCAGTGGGAGC	21
Liver	TG1204R4087-m0034_3p	novel	AATGATGGTAGAGAGTGTCCT	21
Liver	Novel_00673	novel	GCCAGATGATGGAAGCTGATT	21
Liver	Novel_00134	novel	GAGGTAGTAGGTTGTGTGGTT	21
Liver	Novel_00344	novel	TGCAGGTTTGGGGCAGAAACT	21
Liver	TG1204R4089-m0030_3p	novel	AATGATGGTAGAGAGTGTCCT	21
Liver	Novel_00657	novel	TACCCAGCAAGGTACTGATCA	21
Liver	Novel_00295	novel	TGCACCGTAGGTTTGTTGTCA	21
Liver	Novel_00197	novel	AATTGCAGGGAGTAGGGTACA	21
Liver	Novel_00292	novel	TAGTCGGTGCCATCTGGGTAG	21
Liver	Novel_00496	novel	TGTCACTCGGCCCACTACCC	20
Liver	Novel_00581	novel	TGGGGACGGCCTGGAGATAA	20
Liver	Novel_00591	novel	CAGCACTGTCCGGTAAGATG	20
Liver	Novel_00149	novel	AGAGGTCAAGTGAGCTGGCT	20
Liver	Novel_00433	novel	TCTGGAGCTGGTACTAGAGC	20
Liver	Novel_00563	novel	TTGACAGAATCTCCAGGGGT	20
Muscle	Novel_00640	novel	GCCTTTTCCTCTCCAGTCTTGC	22
Muscle	Novel_00210	novel	CTCTCCTGAGGTTCTGCTGACG	22
Muscle	Novel_00073	novel	TGAGCACGCTGATGTCTGCTG	21
Muscle	Novel_00002	novel	TGGGAGGTGGATGTTTACTT	20
Muscle	Novel_00462	novel	AAGGATTGAGGGTGGCTAGGGTCT	24
Muscle	TG1204R4088-m0040_3p	novel	TACGTAGATATATATGTATTTT	22
Muscle	Novel_00560	novel	CGTGGTCGCTGTAGGGCACGTTTT	24
Muscle	Novel_00278	novel	TCCTCTTTCTTTGCTTCCTTCT	22
Muscle	TG1204R4090-m0006_3p	novel	CCTGCAGATGACTGGACTCCAG	22
Muscle	TG1204R4083-m0018_3p	novel	AATGATGGTAGAGAGTGTCCT	21
Muscle	Novel_00587	novel	CCCCATGATGGAACTGAGGA	20
Muscle	TG1204R4090-m0020_3p	novel	CAGCACTGTCCGGTAAGATGCC	22
Muscle	Novel_00415	novel	ACTGCAGTGAAGGCACTTGTA	21
Muscle	TG1204R4088-m0041_5p	novel	AGGGAACCTTGAAAAGCTGAA	21
Muscle	Novel_00492	novel	TTGGATCGGGCAGTGAGTGCGTG	23
Muscle	Novel_00564	novel	GCACTGTGCTCTGGGCTCCGGCT	23
Muscle	TG1204R4088-m0032_3p	novel	CAACACTGTACTGGAAGATGGA	22
Muscle	Novel_00080	novel	GGGCGGGCGGCGGCGGCGGCG	21
Muscle	TG1204R4088-m0036_5p	novel	TTTAGTGTGATAATGGCGTTTG	22
Muscle	Novel_00662	novel	AAGTGTCTGGAGCCGTGTGTT	21
Muscle	Novel_00426	novel	TACAGTGATCAGGTTATGATGGA	23
Muscle	Novel_00412	novel	TTTGGTCCCCTTCAACCAGCTAC	23
Muscle	Novel_00017	novel	ACGGGATTTGGAGTCAGAAGG	21
Muscle	Novel_00192	novel	TCCGTTGCGGAACTTTACAAATTT	24
Muscle	Novel_00396	novel	ACAAAAAAAAAAGCCCAACCCT	22
Muscle	Novel_00424	novel	GCGCGCCGGCGTCCCGGGGGG	21
Muscle	Novel_00623	novel	ACTAGACTTGGAGTTAGAAG	20
Muscle	TG1204R4090-m0010_5p	novel	ACTAGACTTGGAGTTAGAAG	20
Muscle	TG1204R4088-m0043_5p	novel	TACCCGGTAAGGTACTGATCAC	22
Muscle	Novel_00491	novel	TCCATTGTGCAGGTGACGAGCC	22
Muscle	TG1204R4090-m0019_3p	novel	ACAGCTGTGAAATGGGCATG	20
Colon	Novel_00593	novel	GGAGGACGGTGGCCAAGACAGCTT	24
Colon	Novel_00401	novel	GGGCAGGATGAGAGGGCTGTCCCT	24
Colon	Novel_00168	novel	TAGGAGTGGGAGAAGTACAGGGTG	24
Colon	Novel_00620	novel	AAGTGTCTGGAGCCGTGTGTTGTA	24
Colon	Novel_00211	novel	AGAGGTGGTAGTTCTGAGGATGGA	24
Colon	Novel_00410	novel	CGGAACGTGAAGCTGGCGGCCTTG	24
Colon	Novel_00279	novel	AGGAGCAGCTGGGAGTGAGCAACT	24
Colon	Novel_00148	novel	TAGCACCATCTGAAATCGGTTATA	24
Colon	Novel_00574	novel	CCGAAGGGCTGGCAGGGATTGGGA	24
Colon	Novel_00362	novel	AAGGATCCTGGCTGCAGGTCACG	23
Colon	Novel_00029	novel	TCCAGCATCAGTGATTTTGTTGA	23
Colon	Novel_00601	novel	GTGCTGGGTTGTTGTTGGTAACT	23
Colon	Novel_00121	novel	AGTGGGGGTATGATGGACATGAG	23
Colon	Novel_00034	novel	AATTCAGGGACTGAGCAGAAGTG	23
Colon	Novel_00683	novel	GCGGAGATGGAACACAGTGCCGG	23
Colon	Novel_00025	novel	AGTGGGGCAGGAAGCAGCTGGGA	23
Colon	Novel_00475	novel	TTGAGAGGTAGGGTAAAGAGGTG	23
Colon	Novel_00151	novel	AAGTTGTAGGTGGTGGGCAAATT	23
Colon	TG1204R4084-m0098_5p	novel	AGGGAGGGCCTGTAGAGGTAAGT	23
Colon	Novel_00461	novel	TTGGGAAGAGAGAGGTGTGGCGT	23
Colon	Novel_00304	novel	GGAGGAGCGCGCGGCCCCGCATT	23
Colon	Novel_00133	novel	TGGGAACTCTGGAGATTGAAGGA	23
Colon	Novel_00194	novel	TTGGGCTGGAGCACCAGAGCAGA	23
Colon	Novel_00063	novel	TGCAGGTTAGAGGACCGTCACGC	23
Colon	Novel_00440	novel	AGGATGAGACAGCTGTGGCATGT	23
Colon	Novel_00202	novel	AGCGGCCTGGTCGGGGGTTCCCC	23
Colon	Novel_00237	novel	GATGAAGCACTGTAGCTCAGGAA	23
Colon	TG1204R4086-m0048_5p	novel	AAAGGGGCTGGGTGTGAGGGTTG	23
Colon	TG1204R4086-m0075_3p	novel	TAGAGGCACAGAGCAGATGTTCA	23
Colon	Novel_00624	novel	ACTGCAGTGAAGGCACTTGTAGC	23
Colon	TG1204R4018-m0067_5p	novel	TACTTTTTGGTCTGAGTGCGTC	22
Colon	Novel_00595	novel	AGTGGGGGTATGATGGACATGA	22
Colon	Novel_00650	novel	TCTGCACTTGAAGCTGAGCCTG	22
Colon	Novel_00552	novel	ACTGCAGTGAAGGCACTTGTAG	22
Colon	Novel_00630	novel	CGGAGCGGGCCGGGCGGGGCCG	22
Colon	Novel_00411	novel	GTGGACTGAGAGGGGCCAGCCC	22
Colon	Novel_00228	novel	GTGTGCGGAAATGCTTCTGCTA	22
Colon	TG1204R4082-m0018_3p	novel	AATGAAGCAGGGAAAGGAACAA	22
Colon	Novel_00597	novel	TGTGGCCCAGGAATATGCATTT	22
Colon	Novel_00651	novel	GAGTGGGAAGGAAGTGGGCGCT	22
Colon	Novel_00058	novel	ATGAGGGGAGAGTCGGAACATC	22
Colon	Novel_00119	novel	TCTGGAGGACGTGGGGAGTAAG	22
Colon	Novel_00608	novel	TGCAGGTTAGAGGACCGTCACG	22
Colon	TG1204R4082-m0036_5p	novel	GCCCTGGTTCTGAAGGACGTCT	22
Colon	TG1204R4082-m0026_3p	novel	ACAAAAAAAAAAGCCCAACCCT	22
Colon	Novel_00520	novel	CCCGGGCTGTGCAGGGAGGAGG	22
Colon	TG1204R4082-m0024_5p	novel	CCAGAACTGGCCTTGAGAGCAT	22
Colon	Novel_00353	novel	GGGCCCCGGCGGCGGGGGCGCG	22
Colon	Novel_00533	novel	TGCGGGGGTGTAGACAGGTGCT	22
Colon	Novel_00071	novel	GAGACTGCCGAGCCCCGGCTGG	22
Colon	TG1204R4084-m0113_3p	novel	TACGTAGATATATATGTATTTT	22
Colon	Novel_00486	novel	TGAATGGCACCTTTCTGAGTAG	22
Colon	Novel_00208	novel	AGGATGAGACAGCTGTGGCATG	22
Colon	TG1204R4084-m0034_3p	novel	ACAAAAAAAAAAGCCCAACCCT	22
Colon	Novel_00334	novel	TTGGAGTAGAAGGAGGCGTGTT	22
Colon	TG1204R4084-m0019_5p	novel	TGTGGAGCTGTGGGGCGCAACC	22
Colon	Novel_00634	novel	AGGGGAGCAGTGTCTGGCCAGT	22
Colon	Novel_00677	novel	GCCCGGGCTGTGCAGGGAGGAG	22
Colon	Novel_00176	novel	TGGAGAGGAGGATGGGAAGTGA	22
Colon	Novel_00173	novel	AGAGGGCTGCCACCAGGAAGGG	22
Colon	Novel_00584	novel	AAGAGAACTCAGGTAGCTGCAT	22
Colon	TG1204R4086-m0023_5p	novel	CTGAGGAGGAGACAGAGCAACT	22
Colon	Novel_00618	novel	ATACTGCATCAGGAACTGATTG	22
Colon	TG1204R4086-m0069_3p	novel	CAACACTGTACTGGAAGATGGA	22
Colon	TG1204R4086-m0008_5p	novel	AGGACGGGAGGGGAGGAGGGCG	22
Colon	Novel_00635	novel	CTGGGCAGAAGGAGTAGTGTCT	22
Colon	TG1204R4086-m0051_3p	novel	CAGCACTGTCCGGTAAGATGCC	22
Colon	TG1204R4086-m0062_3p	novel	TTGTTGGAGGGAATATACATAT	22
Colon	Novel_00185	novel	AGGGCACTAGGAGACCACTTGG	22
Colon	TG1204R4086-m0024_5p	novel	CCAGAACTGGCCTTGAGAGCAT	22
Colon	TG1204R4018-m0021_3p	novel	GCCAGATGATGGAAGCTGATT	21
Colon	Novel_00319	novel	ACTGCCCTAAGTGCTCCTTCT	21
Colon	Novel_00665	novel	TCTGGAGCTGGTACTAGAGCT	21
Colon	Novel_00216	novel	GCTGCAGGCTGCGCCCGGGGA	21
Colon	Novel_00102	novel	TCCGCGGATTGAACCAGCCAC	21
Colon	Novel_00096	novel	CTGAGGAGGAGACAGAGCAAC	21
Colon	Novel_00323	novel	TGGGGACGAGGAGACAGACGG	21
Colon	Novel_00242	novel	CTCCTGAGTCGGCCGGTCAGC	21
Colon	Novel_00114	novel	AACAGGGCTGGGGATTGCAGT	21
Colon	Novel_00473	novel	AGGATGAGACAGCTGTGGCAT	21
Colon	TG1204R4082-m0070_3p	novel	AGGGGAAGAAATCAAGGAATA	21
Colon	Novel_00001	novel	TGAATGGCACCTTTCTGAGTA	21
Colon	Novel_00223	novel	GAGCTGAGGACCAGGAGGAGT	21
Colon	Novel_00183	novel	AAGATCAACCAGCCCACATAG	21
Colon	Novel_00457	novel	TGACGGGCTGGGGCGTGATGT	21
Colon	TG1204R4084-m0070_3p	novel	CACGGGCTGCAGCGCCGACGC	21
Colon	Novel_00501	novel	AAGGGGAGGGGTGGGATGGCA	21
Colon	Novel_00504	novel	ATGGACAGACAGACAGACGCT	21
Colon	Novel_00062	novel	ATGTCACTCGGCCCACTACCC	21
Colon	Novel_00308	novel	GGCTGAGGGCCAGGGGACGCT	21
Colon	Novel_00471	novel	TCTAGAACGAGCTGGAGGATT	21
Colon	Novel_00014	novel	GTGGGGAGAGCTTTAGACTGC	21
Colon	Novel_00600	novel	GGCTGTGGTCAGGAGAGTCTC	21
Colon	Novel_00427	novel	CCGGATCTGCGGCGGTGTCTC	21
Colon	Novel_00333	novel	AAGGGTGGAATCGGGGTGCAG	21
Colon	Novel_00260	novel	TAGGGGTGTGGGAAGGTGTGG	21
Colon	Novel_00195	novel	CAAGAGCTGAAGGAGTCCACG	21
Colon	Novel_00130	novel	GGGAGGGCGGAGACGGCGGCG	21
Colon	TG1204R4084-m0107_3p	novel	CTGGGAGGTGGATGTTTACTT	21
Colon	Novel_00472	novel	CTGGGAGAAGGCTGTTTACTC	21
Colon	Novel_00127	novel	CCGGGAGGCAGCGGGCGGGAA	21
Colon	TG1204R4086-m0046_3p	novel	AATGATGGTAGAGAGTGTCCT	21
Colon	Novel_00422	novel	CGGTGAGAGGCGGAGGAGCAG	21
Colon	Novel_00352	novel	CTCACTGGACAATGAATGCAA	21
Colon	Novel_00254	novel	GCGGACCCGGCTGGCAGTTC	20
Colon	Novel_00557	novel	TTTGGCACATGACAAGCACT	20
Colon	Novel_00107	novel	GCTGTGGCTGCAGGGACGTA	20
Colon	Novel_00392	novel	GCAGGATGTGGGACGGTGCC	20
Colon	Novel_00298	novel	GCTGCAGGCTGCGCCCGGGG	20
Colon	Novel_00155	novel	GTGAGGAGGCAGGATGGTTG	20
Colon	Novel_00313	novel	GGCGGGGGTGGGGGAGGGCG	20
Colon	Novel_00257	novel	GGGGGGCGGCGGGGCCGGGG	20
Colon	Novel_00545	novel	ACAGAGGAGCTGTGCAGAGG	20
Colon	Novel_00065	novel	GTATCCGGGCTGTGAGGTGC	20
Colon	Novel_00023	novel	AGGAGCTGGAGCTGGTGGTG	20
Colon	Novel_00478	novel	CCTGGGCTGAGGATGGGGAG	20
Colon	Novel_00513	novel	AGGGGCTGGACTGGAGGGGC	20
Colon	Novel_00152	novel	GGGAGGCGGGGCGGGGGAGG	20
Colon	Novel_00267	novel	GGTGCGGCGGCGGCGGCGAC	20
Colon	Novel_00287	novel	AGTGGTAGCTGGCTGACGAG	20
Colon	Novel_00035	novel	TGTGGAGCTGTGGGGCGCAA	20
Colon	Novel_00191	novel	GCTGGCGGCAGTGGGGTTTG	20
Colon	Novel_00506	novel	CACCTTGCGCTACTCAGGTC	20
